# Supplementary material for: Impact of the COVID-19 pandemic on outcomes of acute ischemic stroke patients treated with endovascular therapy: A multicenter Canadian study
Source: PLoS One. 2025 Feb 10;20(2):e0316734. doi: 10.1371/journal.pone.0316734 (PMC11809926; doi:10.1371/journal.pone.0316734)
Supplement: S1 File — The second column indicates pre-pandemic (0) versus pandemic (1) status. Additional columns contain baseline demographic information (e.g., patient age), initial clinical scores (NIHSS and ASPECTS), angiographic time metrics, length of hospital stay, and functional outcomes (mRS at 90 days). (XLSX) [file pone.0316734.s002.xlsx]

## Sheet: deidentified
Institution	Pre_0_Peri_1	mRS90	mRS90_2_or_greater	mRS90Trichot	LOS	Age	Base_mRS	Initial_NIHSS	Initial_ASPECTS	LSN_ED	LSN_Angio	LSN_Pun	LSN_1P	LSN_Recan	CT_Angio	CT_Pun	CT_1P	CT_Recan	ED_Angio	ED_Pun	ED_1P	ED_Recan	Angio2Pun	Pun21P	1P2Recan
C	0				1	61		10	8	270		337	354			280	297			67	84			17
C	0				14	82		7	9	320		368	689.983			148				48
C	0
C	0				1	63		9	8	195		232	251			178	197			37	56			19
C	0
C	0				3	59		21	8	415		446	454.983			146	155			31	40			9
C	0				4	52		19	7	545		588	614.983			141	168			43	70			27
C	0				4	75		10	9	230		280	295			177	192			50	65			15
C	0				13	78		18	8	131		165	226			154	215			34	95			61
C	0				8	59		18	5	270		296	322			137	163			26	52			26
C	0				4	74		18	7	129		156	179			110	133			27	50			23
C	0				2	74		7	9	157		208	223			152	167			51	66			15
C	0				24	76		16	9	202		321	356							119	154			35
C	0				10	78		9	9	623		741	755.983							118	133			15
C	0	6			11	88		21	10	72		188	266							116	194			78
C	0				2	80		3	10	1620		1677	1409.98			170				57
C	0				5	63		6	5	150		229	245			180	196			79	95			16
C	0				3	66		12	8	510		539	629			129	219			29	119			90
C	0				3	61		17	7	117		187	205							70	88			18
C	0	6			6	79		20	10	210		262	302.983			161	202			52	93			41
C	0	6			6	88		24	4	245		283	309			143	169			38	64			26
C	0				6	65		5	10	159		220	257.983			166	204			61	99			38
C	0				14	83		17	9	45		211	263							166	218			52
C	0	6			1	97		16	7	80		262	300							182	220			38
C	0				5	85		17	10	839		879	897.983			145	164			40	59			19
C	0				3	85		17	8	1255		1305	1326.98			200	222			50	72			22
C	0				2	54		13	8	310		347	359			147	159			37	49			12
C	0				9	52		17	10	36		88	129							52	93			41
C	0				13	79		24	7	145		174	190			140	156			29	45			16
C	0				5	60		27	9	46		125	148							79	102			23
C	0				3	67		6	9	240		277	305			162	190			37	65			28
C	0				3	88		25	7	150		176	210			132	166			26	60			34
C	0				3	60		20	5	314		342	358			200	216			28	44			16
C	0				5	88		19	5	260		295	319			147	171			35	59			24
C	0				2	68		7	10	165		201	216			153	168			36	51			15
C	0				3	83		24	9	411		441	460			177	196			30	49			19
C	0				3	68		11	7	370		401	428.983			128	156			31	59			28
C	0				5	82		24	5	206		245	266			143	164			39	60			21
C	0
C	0				3	76		26	8	72		185	216							113	144			31
C	0				7	55		17	5	300		348	370			151	173			48	70			22
C	0				7	72		9	10	417		477	1169.98			211				60
C	0				3	67		14	8	874		953	963.983			191	202			79	90			11
C	0				1	44		22	7	250		305	330			228	253			55	80			25
C	0				5	63		22	9			247	266.983											20
C	0				3	54		6	9	177		210	224			136	150			33	47			14
C	0				3	69		12	9	241		294	311			154	171			53	70			17
C	0				3	77		16	8	261		293	364.983			223	295			32	104			72
C	0				7	79		20	5	317		348	389			141	182			31	72			41
C	0				35	74		21	7	165		289	309							124	144			20
C	0				4	74		17	7	244		281	334			151	204			37	90			53
C	0				9	90		11	9	97		239	301							142	204			62
C	0				5	79		24	6	360		391	408			143	160			31	48			17
C	0				2	54		13	7	310		347	359			147	159			37	49			12
C	0				5	75		15	8	215		251	272.983			138	160			36	58			22
C	0				3	81		9	10	34		135	285							101	251			150
C	0				5	81		14	9	52		187	213							135	161			26
C	0				8	39		11	8	213		239	287			139	187			26	74			48
C	0				37	63		29	9	64		128	719.983							64
C	0				3	51		15	7	201		227	242			156	171			26	41			15
C	0				4	79		23	10	166		190	209.983			152	172			24	44			20
C	0				4	53		28	6	316		344	376							28	60			32
C	0				8	88		19	10	44		130	162.983							86	119			33
C	0				2	86		14	8	172		210	291			137	218			38	119			81
C	0				47	76		21	10	59		168	187							109	128			19
C	0	6			2	90		31	6	325		365	392			196	223			40	67			27
C	0				3	56		17	6	644		676	711.983			143	179			32	68			36
C	0				6	79		20	7	108		189	214							81	106			25
C	0				13	80		20	7	86		155	187							69	101			32
C	0	6			6	70		17	7	176		201	225			146	170			25	49			24
C	0				6	88		17	8	368		399	438.983			199	239			31	71			40
C	0				4	62		20	7	180		201	228			140	167			21	48			27
C	0				18	45		22	6	303		324	364			131	171			21	61			40
C	0
C	0				3	61		13	6	98		120	140			115	135			22	42			20
C	0				2	86		19	4	301		322	539.983			146				21
C	0				2	85		22	6	400		460	869.983			225				60
C	0				3	64		19	9	621		642	663.983			145	167			21	43			22
C	0				5	49		24	7	190		217	226.983			148	158			27	37			10
C	0				5	86		17	6	167		198	222			157	181			31	55			24
C	0				8	75		14	9	150		172	190			116	134			22	40			18
C	0				3	81		14	10	234		357	367							123	133			10
C	0				1	80		22	4	275		301	779.983			176				26
C	0				15	62		17	8	420		453	478.983			234	260			33	59			26
C	0	6			12	80		21	9	61		175	198							114	137			23
C	0				4	74		16	8	285		331	359.983			174	203			46	75			29
C	0	6			16	85		19	8	110		201	233							91	123			32
C	0	6			2	57		23	3	220		251	275			200	224			31	55			24
C	0				4	79		16	7	175		194	234.983			148	189			19	60			41
C	0				3	48		16	10	29		260	297.983							231	269			38
C	0				4	70		22	9	45		168	187.983							123	143			20
C	0	6			7	99		21	9	180		218	239			157	178			38	59			21
C	0	6			18	85		18	9			146	213											67
C	0				4	80		19	9	45		113	152							68	107			39
C	0				33	66		26	9	182		320	109.983							138
C	0				19	45		20	6	294		424	438.983							130	145			15
C	0				2	90		22	7	196		218	1079.98			124				22
C	0	6			3	85		13	5	187		286	358.983							99	172			73
C	0				5	74		22	7	81		154	243							73	162			89
C	0				6	87		20	9	120		185	197							65	77			12
C	0				7	44		15	10	48		218	232.983							170	185			15
C	0				7	35		23	6	200		222	234			157	169			22	34			12
C	0				3	89		9	9	520		540	1019.98			176				20
C	0				9	74		6	7	395		436	497			236	297			41	102			61
C	0	6			17	80		25	8	60		119	138							59	78			19
C	0	6			1	88		22	7	270		310	336.983			193	220			40	67			27
C	0				3	75		23	8	190		220	329			149	258			30	139			109
C	0				7	68		12	7	195		219	253			173	207			24	58			34
C	0				2	88		16	7	246		272	301			178	207			26	55			29
C	0				5	86		9	9	83		233	276							150	193			43
C	0				3	79		21	7	143		172	299.983			111	239			29	157			128
C	0				8	89		15	10	48		110	162							62	114			52
D	0					83	6	16	7	123		219	248	290		79	108	150		96	125	167		29	42
D	0				78	67		15	8	225		321	340			21	40			96	115			19
D	0				6	56	3	12	8	63		108	145	150		27	64	69		45	82	87		37	5
D	0	4	1	1	21	56	5	22	6	187		546	563	607		341	358	402		359	376	420		17	44
D	0				44	65	5	20	8			229	238	244		29	38	44
D	0				4	73	3	21	8	599		627	652	652		18	43	43		28	53	53		25	0
D	0	5	1	1	13	81	5	24	7	53		97				32				44
D	0	2	0	0	3	46	3	25	8	133										47
D	0				18	69		15	8	246		335	363			73	101			89	117			28
D	0				16	75	5	20	8	65		118	160			38	80			53	95			42
D	0				6	85	5	20	9	41		93	248			33	188			52	207			155
D	0				2	73	5	26	7	202		235	255	260		25	45	50		33	53	58		20	5
D	0				15	88		7	9	58		137				62				79
D	0					80	6	22	8	196		240	240			29	29			44	44			0
D	0	1	0	0	6	68	3	22	10	78		119	195			29	105			41	117			76
D	0	3	1	1	21	73		22	5	45		92	110			27	45			47	65			18
D	0	3	1	1	3	95	5	14	9	244		272	295			19	42			28	51			23
D	0	2	0	0	15	79		25	9	142		205	224			50	69			63	82			19
D	0	1	0	0	26	72	3	27	6							22	22			46	46			0
D	0				45	73	5	17	10	35		128				67				93
D	0	3	1	1	4	63	5	17	6	153		225	297			65	137			72	144			72
D	0					90	6	18	9	57		140	224			75	159			83	167			84
D	0	1	0	0	2	73		12	9	812		894	919			58	83			82	107			25
D	0				31	62		24	8	82		122	151			27	56			40	69			29
D	0	0	0	0	5	62		16	10	74		133	156			43	66			59	82			23
D	0	5	1	1	52	78		19	6	88		246	290			136	180			158	202			44
D	0	3	1	1	14	51		12	7	505		543	555			25	37			38	50			12
D	0				5	61	3	25	6	89		125	144			20	39			36	55			19
D	0					75		22	8	620		735	770			84	119			115	150			35
D	0					74	6	10	7	63		146				67				83
D	0	1	0	0	3	64	3	17	9	45		84	187			31	134			39	142			103
D	0	3	1	1	11	82	5	16	7	720		771	787			38	54			51	67			16
D	0				5	56		9	9	65		109	150			10	51			44	85			41
D	0	3	1	1	19	86	5	18	8	93		195	224			87	116			102	131			29
D	0				6	91	5	25	7	222		326	340			78	92			104	118			14
D	0	4	1	1	60	68	4	4	10	146		209	221			41	53			63	75			12
D	0					86	6	14	9	71		104								33
D	0				11	73		9	8	245		342	459			84	201			97	214			117
D	0	1	0	0	3	69	4	24	7	203		238	292			24	78			35	89			54
D	0				17	68		16	6	38		115				31				77
D	0				2	71		16	7	116		167	193			32	58			51	77			26
D	0					62		9								142	165			195	218			23
D	0	1	0	0	2	79		24	8	125		175								50
D	0	0	0	0	11	53		27	9	373		77	89			67	79			450	462			12
D	0				5	67		11	8	201		371	397			153	179			170	196			26
D	0				10	96		19	8	445		565	589			95	119			120	144			24
D	0	2	0	0	7	72		20	9	105		143	191			21	69			38	86			48
D	0				22	73		14	5							45	76			75	106			31
D	0				11	87	5	18	10	232		299	331			50	82			67	99			32
D	0				36	54		18	7	110		210	356			80	226			100	246			146
D	0	2	0	0	3	58		10	10	86		132	200			22	90			46	114			68
D	0					60	6	20	9	259		259	259							16
D	0	5	1	1	8	67	5	18	8	242		275				22				33
D	0				24	76		19	9	318		364	380			31	47			46	62			16
D	0	2	0	0	2	80	3	16	9	42		116				49				74
D	0	4	1	1	12	70	5	21	10	1005		1079	1100			58	79			74	95			21
D	0	0	0	0	2	66	2	22	9	135		178	199			33	54			43	64			21
D	0	2	0	0	2	57	3	22	5	132		178				26				46
D	0	0	0	0	1	76		5	10	56		95	229			26	160			39	173			134
D	0	2	0	0	14	57	3	17	7	335		375	396			30	51			40	61			21
D	0	6	1	2	24	88	5	21	7	91		213	311			99	197			122	220			98
D	0	1	0	0	7	60		24	6	597		637				24				40
D	0	5	1	1	13	60	5	13	9	88		182				81				94
D	0					78	6	15	10	63		184	215			38	69			121	152			31
D	0	1	0	0	5	80	3	17	9	153		195	251			15	71			42	98			56
D	0					59	6	7		170		203								33
D	0				12	90		22	8	41		194	221			139	166			153	180			27
D	0	1	0	0	2	67		21	8	450		505	522			47	64			55	72			17
D	0	1	0	0	3	59		15	7	90		186				87				96
D	0	1	0	0	6	44	3	7	8	1230		1250	1275							25	50			25
D	0				24	61		19	8	250		352	377			88	113			102	127			25
D	0	1	0	0	2	76		19	8	46		135	153			59	77			89	107			18
D	0					77	6	22	8	69		125	264			35	174			56	195			139
D	0				73	56	5	8	10	1189		1265	1310			25	70			76	121			45
D	0				6	86		20	7	233		277				31				44
D	0				11	71		5	8	135		450	481			295	326			315	346			31
D	0	1	0	0	8	64	3	6	7	36		211	316			155	260			175	280			105
D	0				5	58		17	8	109		202				71				93
D	0	6	1	2	26	77		10	10	895		965	980			37	52			70	85			15
D	0	3	1	1	3	83		17	8	781		923	936			58	71			142	155			13
D	0				27	87	5	19	7	297		345				30				48
D	0	1	0	0	15	73		21	7	35		88	98			44	54			53	63			10
D	0					91	6	28	8	220		338				110				118
D	0				5	64	5	20	6	285		348				38				63
D	0					57	6	20	6	108		158								50
D	0				11	79		19		41		101	133	147		38	70	84		60	92	106		32	14
D	0					89	6	16	10	145		212				27				67
D	0					61	6	9		1176		1251				64				75
D	0					86	6	24	9	220		270	310			38	78			50	90			40
D	0					82	6	20	7	43		92	130			26	64			49	87			38
D	0	1	0	0	9	29	2	5	10	215		286	287			66	67			71	72			1
D	0					92	6	29	8	91		215				109				124
D	0					90	6	22	7	35		141				89				106
D	0				3	80		13		188		215								27	62			35
D	0	2	0	0	3	39		12	10	42		107	118			47	58			65	76			11
D	0	4	1	1	21	85		8	9	57		100				30				43
D	0					55		12	5	202		269				46				67
D	0					55	6	20	6	131		306				103				175
D	0	0	0	0	2	66		22	10	44		157	194			101	138			113	150			37
D	0	1	0	0	6	73		10	9	99		351				145				252
D	0	1	0	0	4	56		9	10	55		154				73				99
D	0	1	0	0	18	70		26	9	86		167	172			70	75			81	86			5
D	0					93	6	21	9	112		250	370			120	240			138	258			120
D	0					67	6	33	7	32		95	122			47	74			63	90			27
D	0	4	1	1	12	76		17	6	146		227				68				81
D	0				7	66		18	7	1427		1496	1540			24	68			69	113			44
D	0	1	0	0	6	51		23	7	26		68	97			23	52			42	71			29
D	0	1	0	0	8	82		28	7	191		234	270			24	60			43	79			36
D	0	0	0	0	2	37		10	10	31		115	124			70	79			84	93			9
D	0	3	1	1	8	67		19	9	323		70	91			35	56			393	414			21
D	0				8	81		27	10	89		122				19				33
D	0					88	6	15	9	501		563	593	619		26	56	82		62	92	118		30	26
D	0				13	72		12	10	108		149				33				41
D	0					85	6	28	8			347	365			69	87
D	0	0	0	0	3	65		9	10	45		119	131			60	72			74	86			12
D	0				29	75		27	8	19		112				53				93
D	0					86	6	29	8	49		130	157	172		29	56	71		81	108	123		27	15
D	0	3	1	1	3	73		23	8	52		94	105			27	38			42	53			11
D	0	3	1	1	4	72		17	5							35	43	44		46	54	55		8	1
D	0	3	1	1	13	88		19	8	107		162	201			33	72			55	94			39
D	0				4	48		22	9	170		197								27	113			86
D	0				4	57		17	8	151		170								19	27			8
D	0	2	0	0	11	50		11	0	189		429	459	518		228	258	317		240	270	329		30	59
D	0				1	72		8		40		84	117	121		25	58	62		44	77	81		33	4
D	0	1	0	0	2	72		17	10	68		109	118			13	22			41	50			9
D	0				2	72		17	9	191		249	277			38	66			58	86			28
D	0	2	0	0	49	64		18	9	89		159	173			36	50			70	84			14
D	0	1	0	0	6	66		11	9	95		225	231			114	120			130	136			6
D	0				5	34		18	10	46		83	99			25	41			37	53			16
D	0	0	0	0	5	21		13	8	350		397	408			34	45			47	58			11
A	0	3	1	1	6	83		17	8	188	277	286		333	73	82		129	89	98		145	9
A	0	1	0	0	1	54		16	8	198	213	224		262	148	159		197	15	26		64	11
A	0	3	1	1	13	76		18	10	37	95	100	113	123	42	47	60	70	58	63	76	86	5	13	10
A	0	3	1	1	35	76		16		37	95	100		126	48	53		79	58	63		89	5
A	0	0	0	0	4	38		7	10	43	143	150		186	85	92		128	100	107		143	7
A	0	6	1	2	4	79			9	242	258	264		305	193	199		240	16	22		63	6
A	0	0	0	0	1	65		8		271	300	307	323	370	214	221	237	284	29	36	52	99	7	16	47
A	0	6	1	2	9	69				316	370	379		430	289	298		349	54	63		114	9
A	0	2	0	0	16	81		22	9	53	118	126		205	45	53		132	65	73		152	8
A	0	0	0	0	1	68		22		83	99	108			70	79			16	25			9
A	0	2	0	0	10	85		19	6	133	186	192		234	43	49		91	53	59		101	6
A	0				1	91			7	262	297	305			29	37			35	43			8
A	0				1	65		14	7	223	253	263	284	289	27	37	58	63	30	40	61	66	10	21	5
A	0	1	0	0	4	67			10	97		248				141				151
A	0	6	1	2	2	83		10	7	836	855	864			175	184			19	28			9
A	0				9	61				37	127	135	162	190	76	84	111	139	90	98	125	153	8	27	28
A	0				1	82		23		192	199	208	227	277					7	16	35	85	9	19	50
A	0	0	0	0	7	59		10	10	32	79	89	97	100	31	41	49	52	47	57	65	68	10	8	3
A	0				0	78		16	7	45	88	94			43	49			43	49			6
A	0	1	0	0	11	77		18	8	559	635	651	663	667	63	79	91	95	76	92	104	108	16	12	4
A	0				1	78		26	5	177	281	292		333	89	100		141	104	115		156	11
A	0	1	0	0	2	79		9	10	572	590	602	619	624	35	47	64	69	18	30	47	52	12	17	5
A	0	3	1	1	8	75		8	9	101	162	169		305	54	61		197	61	68		204	7
A	0				1	71		6	9	341	441	449	472		304	312	335		100	108	131		8	23
A	0	2	0	0	7	70		21	10	35	115	135		178	62	82		125	80	100		143	20
A	0	3	1	1	10	79		15	10	67	208	218		264	123	133		179	141	151		197	10
A	0				1	77			6	237	259	266	285	287	165	172	191	193	22	29	48	50	7	19	2
A	0	0	0	0	6	80			10	339		456				104				117
A	0	1	0	0	1	67		15	6	145	157	174		229	105	122		177	12	29		84	17
A	0	3	1	1	3	29		4	10	167	279	287	298	302	93	101	112	116	112	120	131	135	8	11	4
A	0				4	79		16		44	80	87		134	28	35		82	36	43		90	7
A	0	3	1	1	0	75		22		400	420	427	443	450	114	121	137	144	20	27	43	50	7	16	7
A	0				4	70			9	62	128	134	151	166	53	59	76	91	66	72	89	104	6	17	15
A	0				3	75		16	7	95	193	200		231	85	92		123	98	105		136	7
A	0	0	0	0	1	62		19	7	580	598	609	621	628	86	97	109	116	18	29	41	48	11	12	7
A	0	6	1	2	5	77			8	139	150	163	182	187	87	100	119	124	11	24	43	48	13	19	5
A	0	0	0	0	1	81		16	8	198	220	223	262	268	162	165	204	210	22	25	64	70	3	39	6
A	0				2	56		9	8	224	246	255		306	186	195		246	22	31		82	9
A	0	5	1	1	4	74		18	6						694	704	724	728	25	35	55	59	10	20	4
A	0	1	0	0	14	50		17	5	184	296	306	340	346	61	71	105	111	112	122	156	162	10	34	6
A	0	1	0	0	8	92		16	9	91	180	192	225	228	78	90	123	126	89	101	134	137	12	33	3
A	0	1	0	0	7	73		17	9	54	145	154	170	221	80	89	105	156	91	100	116	167	9	16	51
A	0	0	0	0	3	67		9	9	76		143				56				67
A	0	3	1	1	3	62		13	6	226	247				180				21
A	0				1	80		18	8	234
A	0	4	1	1	1	81		18	8	289		325		362	239	254		291	21	36		73	15
A	0	4	1	1	9	49		20	10	45	135	146	174	185	76	87	115	126	90	101	129	140	11	28	11
A	0	2	0	0	2	66		13	8	294	325	333	372	377	288	296	335	340	31	39	78	83	8	39	5
A	0	6	1	2	2	83		13		168	250	267		304	60	77		114	82	99		136	17
A	0	2	0	0	7	66					110	117	132	136	9	16	31	35
A	0	2	0	0	1	61		22	8	274	292	305	315	322	175	188	198	205	18	31	41	48	13	10	7
A	0	0	0	0	12	69		27		42	77	85	94	106	30	38	47	59	35	43	52	64	8	9	12
A	0	1	0	0	3	59		15	8	24	102	108		143	68	74		109	78	84		119	6
A	0	0	0	0	3	46		6		76	148	162	173	175	67	81	92	94	72	86	97	99	14	11	2
A	0	0	0	0	1	67		21	7	228	250	258	264	267	157	165	171	174	22	30	36	39	8	6	3
A	0	1	0	0	16	78		11	10	38	140	146	153	161	8	14	21	29	102	108	115	123	6	7	8
A	0	1	0	0	6	82		5	10	168	1064	1073	1077	1080	648	657	661	664	896	905	909	912	9	4	3
A	0	3	1	1	1	90		6	9	476	495				124				19
A	0	6	1	2	34	91		10	10	108	230	235		302	76	81		148	122	127		194	5
A	0	3	1	1	8	59		10	9	376	465	478		552	83	96		170	89	102		176	13
A	0	5	1	1	25	84			8	305	315	328		364	173	186		222	10	23		59	13
A	0	6	1	2	1	76			9	178	195	202	218	222	151	158	174	178	17	24	40	44	7	16	4
A	0	2	0	0	7	48		15	5	49	275	281		309	199	205		233	226	232		260	6
A	0	1	0	0	4	77		15	9	117	210	215			87	92			93	98			5
A	0	3	1	1	12	82		12	10	384	398	405	417	420	113	120	132	135	14	21	33	36	7	12	3
A	0	2	0	0	7	56		18	8	72	149	158		180	62	71		93	77	86		108	9
A	0	6	1	2	1	76		19	6	237	255	263	270	277	175	183	190	197	18	26	33	40	8	7	7
A	0				4	63		25	7	265	288	293		363	182	187		257	23	28		98	5
A	0	0	0	0	1	80		5	9	254
A	0	6	1	2	1	88		25	6	251	271	277		299	150	156		178	20	26		48	6
A	0				1	69		26	6	306	321	332	342	349	179	190	200	207	15	26	36	43	11	10	7
A	0	0	0	0	17	58		22	9	72	133	145	153	155	52	64	72	74	61	73	81	83	12	8	2
A	0	2	0	0	11	65		18	9	507	567	578	596	600	55	66	84	88	60	71	89	93	11	18	4
A	0	1	0	0	7	83		3	9	699	830	837	852	868	116	123	138	154	131	138	153	169	7	15	16
A	0	4	1	1	20	82		16	10		78	89			56	67			100	111			11
A	0	1	0	0	14	87		15		38	115	136	161	162	74	95	120	121	77	98	123	124	21	25	1
A	0	3	1	1	1	63		30	7	661	678	684		707	170	176		199	17	23		46	6
A	0	2	0	0	2	72		21	7	224	278	289	301	307	174	185	197	203	54	65	77	83	11	12	6
A	0	2	0	0	15	67		23	8	59	138	149		173	64	75		99	79	90		114	11
A	0	1	0	0	17	76		22	9	96	161	180		227	61	80		127	65	84		131	19
A	0	2	0	0	2	83		17	2	961	984	988	1001	1007	149	153	166	172	23	27	40	46	4	13	6
A	0	3	1	1	3	68		16	7	1043	1088	1107	1135	1142	30	49	77	84	45	64	92	99	19	28	7
A	0	6	1	2	1	78		22	6	200	212	221		259	159	168		206	12	21		59	9
A	0	2	0	0	12	41		21	6	136	182	201		247	29	48		94	46	65		111	19
A	0				7	75		18	6	694	783	795		840	80	92		137	89	101		146	12
A	0	6	1	2	5	57		18	8	39	95	109		141	54	68		100	56	70		102	14
A	0	2	0	0	4	82		6	10	949	1000	1010	1016	1019	44	54	60	63	51	61	67	70	10	6	3
A	0	2	0	0	9	71		8	8	120	210	220		257	84	94		131	90	100		137	10
A	0	2	0	0	6	64		11		431	540	549		619	102	111		181	109	118		188	9
A	0	1	0	0	1	70		13	7	164	237	247	264	279	142	152	169	184	73	83	100	115	10	17	15
A	0				0	72		17	10	154				213				141				59
A	0				1	59		7	7	348	369	380	394	398	180	191	205	209	21	32	46	50	11	14	4
A	0				5	54		17	10	62	115	124	133	137	45	54	63	67	53	62	71	75	9	9	4
A	0	0	0	0	1	50		8	10	309	330	345	351	356	157	172	178	183	21	36	42	47	15	6	5
A	0				1	66		20	4	255	273	282		308	150	159		185	18	27		53	9
A	0				1	88		23	8		225	232		261	32	39		68	353	360		389	7
A	0	0	0	0	1	67		6	9	337	353	360	366	370	141	148	154	158	16	23	29	33	7	6	4
A	0	1	0	0	15	56		24	10	535	562	603	613	618	14	55	65	70	27	68	78	83	41	10	5
A	0	1	0	0	5	67		19	10	100	135	141	153	161	19	25	37	45	35	41	53	61	6	12	8
A	0	6	1	2	2	58		20	6	415	449	454		480	199	204		230	34	39		65	5
A	0				1	93		21	10	120	246	250	260	268	108	112	122	130	126	130	140	148	4	10	8
A	0	0	0	0	6	75		11	9	46	131	144	159	162	56	69	84	87	85	98	113	116	13	15	3
A	0				2	70		6	8	213	243	252		287	179	188		223	30	39		74	9
A	0				0	84		10	10						110	115		150	17	22		57	5
A	0				2	83				372	409	419	436	449	67	77	94	107	37	47	64	77	10	17	13
A	0	0	0	0	6	66		11	10	53	121	141	155	161	39	59	73	79	68	88	102	108	20	14	6
A	0				1	64				132	140	147	224		131	138	215		8	15	92		7	77
A	0	2	0	0	4	77		9	10	228	261	265		280	155	159		174	33	37		52	4
A	0	3	1	1	4	56		21	9	54	119	132		176	49	62		106	65	78		122	13
A	0	3	1	1	13	84		19	9	69	114	131	147	149	26	43	59	61	45	62	78	80	17	16	2
A	0	3	1	1	12	77		13	8	35	103	124	125	136	51	72	73	84	68	89	90	101	21	1	11
A	0	0	0	0	1	73		5	7							204				36
A	0	1	0	0	2	60		4		271	283	292		322	125	134		164	12	21		51	9
A	0	0	0	0	3	76		5	10	120	242	247		274	90	95		122	122	127		154	5
E	0				15	78	0	13	10	51		255		325		131		200		204		214
E	0				3	74	0	20	10	65		154		177		70		93		89		112
E	0				17	79	2	8	8	48		140		168		77		105		92		120
E	0				29	87	0	0	10	157		293		312		108		127		136		155
E	0				63	50		9	10	160		200		229		30		59		40		69
E	0				9	87		19	9	234		302		337		48		83		68		103
E	0				4	30		11	7	727		756		795		20		59		29		68
E	0				16	83		14		110		220		275		119		174		110		165
E	0				32	55	0	25	4	624		680		716		50		86		56		92
E	0				3	84		7		345		379		396		58		75		34		51
E	0				9	45		13	10	165		203		241		21		59		38		76
E	0				14	71		19		770		975		1023		24		72		205		253
E	0				3	79	0	21		35		133		156		80		103		98		121
E	0				4	71	1	12	10	413		490		515		55		80		77		102
E	0				4	71				413		490				55				77
E	0				5	87	2	16		680		745		808		49		112		65		128
E	0				9	80	2	12		740		820		820		49		49		80		80
E	0					81	0	14		100		178				72				78
E	0				4	73	0	19		810		852		883		78		109		42		73
E	0				0	85	0	18	10	174		210		235		146		171		36		61
E	0				6	33	0	18		80		141				651				61
E	0				2	82	0	4	10	426		492		515		672		695		66		89
E	0				4	87	3	18	9	368		399		453		79		133		31		85
E	0				4	87	3	18	9	360		399		453		79		133		39		93
E	0				7	89	2	32	10	230		262		299		23		60		32		69
E	0				5	78		26		32		105		143		61		99		73		111
E	0				8	88	3	23	9	63		164		164		84		84		101		101
E	0				3	61	0	7	9	1225		1261		1312		1261		1312		36		87
E	0				3	78	3	16	10	185		200		238		800		838		15		53
E	0				3	78	3	16	10	185		200		238		800		838		15		53
E	0				6	84		8		295		355		415		1315		1375		60		120
E	0				2	77	0	16	10	43		198				134				155
E	0				6	50	0	14	9	61		147		170		75		98		86		109
E	0				4	83	0	21	7	121		198		264		61		127		77		143
E	0				2	90	1	4	10	196		273				68				77
E	0				3	69		17	10	107		160		186		42		68		53		79
E	0				27	56	0	15	10	221		335				104				114
E	0				15	69	0	10	9	43		95		105		44		54		52		62
E	0				4	78		9	9	883		936		956		48		68		53		73
E	0				27	92	3	13	7	14		187				110				173
E	0				6	70	0	13	8	70		104		178		23		97		34		108
E	0				12	71	0	20	10	310		338		387		26		75		28		77
E	0				4	42	0	12	10	377		491		548		110		167		114		171
E	0				5	66	0	9	7	1005		1110		1130		87		107		105		125
E	0				2	68	0	4	8	695		913		934		148		229		218		239
E	0				7	63	0	12		140		260		300		98		138		120		160
E	0				6	59		6		302		360		420		45		105		58		118
E	0				8	81	0	21	9	529		556		575		13		32		27		46
E	0				1	74	0	4	9	214		269		300		89		120		55		86
E	0				12	70	0	15	8	173		212		240		2		30		39		67
E	0				6	58	0	15	10	43		167		191		111		135		124		148
E	0				7	53	0	14	9	257		386		411		116		141		129		154
E	0				3	59	0	6		800		841		853		31		43		41		53
E	0				6	70	2	14	10	148		276		310		96		130		128		162
E	0				3	83	0	27	10	38		100		118		55		73		62		80
E	0				64	60	0	24	5	244		316				59				72
E	0				5	47	0	15	8	432		487		522		43		78		55		90
E	0				10	76	1	14	9	358		416		447		49		80		58		89
E	0				53	87	0	22		210		368				142				158
E	0				6	47	0	15	7	91		115		155		15		55		24		64
E	0				6	78	2	26		45		146		210		85		149		101		165
E	0				11	90	0	15	8	138		328		339		170		180		190		201
E	0				5	77		25	9	60
E	0				4	81		6	8	1064		1145		120		64				81
E	0				2	82	3	7	9	380		435		505		45		115		55		125
E	0				19	67		26	6	49		230		230		171		171		181		181
E	0				11	67	0	11	9	160		235		244		49		58		75		84
E	0				6	80	0		8	344		393		415		32		54		49		71
E	0				5	54	0	18		269		354				72				85
E	0				17	61	0	13	10	25		551				507				526
E	0				17	79	0	24	10	495		616		662		108		154		121		167
E	0				3	95		27	7	150		280		315		120		155		130		165
E	0				4	86	0	5	9	183		269		291		74		96		86		108
E	0				20	45		15	8	110		130		157		101		128		20		47
E	0				3	89	1	18	10	255		286		331		16		61		31		76
E	0				3	84		21	8	128		188				42				60
E	0				3	37		16	7	68		117		180		39		102		49		112
F	0	0	0	0		77	0	23	8	100	185	197	205	208	77	89	97	100	85	97	105	108	12	8	3
F	0					80		18	6	50	111	134	148	163	35	58	72	87	61	84	98	113	23	14	15
F	0	1	0	0		79	0	8	10	107	172	193	241	247	57	78	126	132	65	86	134	140	21	48	6
F	0	5	1	1		72	1	23	9	70	215	234	256	292	134	153	175	211	145	164	186	222	19	22	36
F	0	5	1	1		89	0	15	7	566	610	629	698	725	35	54	123	150	44	63	132	159	19	69	27
F	0	6	1	2		88	1	12	8	197	225	240	280	289	16	31	71	80	28	43	83	92	15	40	9
F	0	1	0	0		93	0	22	5	355	448	473	489		63	88	104		93	118	134		25	16
F	0					88	3	24		180	252	266	300	307	62	76	110	117	72	86	120	127	14	34	7
F	0	6	1	2		79	0	15	7	246	284	315	334	370	25	56	75	111	38	69	88	124	31	19	36
F	0	6	1	2		86	0	24	10	0	150	163	183	187	75	88	108	112	150	163	183	187	13	20	4
F	0	1	0	0			0	26	10	42	130	145	160	243	82	97	112	195	88	103	118	201	15	15	83
F	0	1	0	0		68	1	17	10	70	180	192	223	255	100	112	143	175	110	122	153	185	12	31	32
F	0	1	0	0		81	0	25		150	170	189	203	205	13	32	46	48	20	39	53	55	19	14	2
F	0	3	1	1		68	0	22	8	290
F	0	2	0	0		65	2	9	9	65	120	131			50	61			55	66			11
F	0	3	1	1		76	0	15	9	248	410	429	437	448	137	156	164	175	162	181	189	200	19	8	11
F	0	6	1	2		75	0	27	6	73	118	128	142	181	33	43	57	96	45	55	69	108	10	14	39
F	0	4	1	1		55	1	26	8	1040	1068	1095	1114	1117	13	40	59	62	28	55	74	77	27	19	3
F	0	1	0	0		53	0		10
F	0	0	0	0		69	0	25	7	117	150	168	177	184	27	45	54	61	33	51	60	67	18	9	7
F	0	3	1	1		71	3	11	8	120	185	200	221	225	58	73	94	98	65	80	101	105	15	21	4
F	0	1	0	0		80	1	9	9	363
F	0	3	1	1		56	0	15	6	316	355	380	415	420	34	59	94	99	39	64	99	104	25	35	5
F	0	1	0	0		79	0		7	361	445	467	480	505	74	96	109	134	84	106	119	144	22	13	25
F	0	1	0	0		74	0	18	8	585	622	634	706		20	32	104		37	49	121		12	72
F	0	3	1	1		72	1		8	390	435	457	485	500	35	57	85	100	45	67	95	110	22	28	15
F	0	5	1	1		30	2	25	7	270	330	340	360		45	55	75		60	70	90		10	20
F	0					94	0	8	6	156	285	298	315	324	99	112	129	138	129	142	159	168	13	17	9
F	0	1	0	0		59	1		9	335	425	446	450	464	85	106	110	124	90	111	115	129	21	4	14
F	0	2	0	0		41	0	23	9	60	130	166	182	230					70	106	122	170	36	16	48
F	0	6	1	2		25	0	23	7	170	265	293	314	375	70	98	119	180	95	123	144	205	28	21	61
F	0	1	0	0		54	0	19	7	581	635	650	668	668	10	25	43	43	54	69	87	87	15	18	0
F	0					72		7		31
F	0	0	0	0		61	0	18	9	55	100	117	141	151	40	57	81	91	45	62	86	96	17	24	10
F	0	1	0	0		38	0	12	10	170	175	195	230	235					5	25	60	65	20	35	5
F	0	3	1	1		65	0	18	8										10	38	51	70	28	13	19
F	0	3	1	1		79	1	21	7	559	655	672	682	686	66	83	93	97	96	113	123	127	17	10	4
F	0	2	0	0		58	0	2		55	185	201	221	272	115	131	151	202	130	146	166	217	16	20	51
F	0	2	0	0		57	1	20	8	284	362	373	376	396					78	89	92	112	11	3	20
F	0	0	0	0		81	0	16	8	130	170	180	181	220					40	50	51	90	10	1	39
F	0	2	0	0		61	1	20	7	58	128	135	165	180	48	55	85	100	70	77	107	122	7	30	15
F	0	0	0	0		89	0	8	9	1335	1420	1427	1450	1453	65	72	95	98	85	92	115	118	7	23	3
F	0	1	0	0		67	1	4							76	90	105	118	87	101	116	129	14	15	13
F	0	3	1	1		80	0		9		640	658	669	681	13	31	42	54
F	0					72	0	19	10	60	121	135	146	160	34	48	59	73	61	75	86	100	14	11	14
F	0	2	0	0		69	0	7	7	418	515	544	563	563	67	96	115	115	97	126	145	145	29	19	0
F	0					42	1		7						40	70	90	150
F	0	1	0	0		28	0		10	26	135				100				109
F	0	1	0	0		66	0	12	8	255	285	303	335	341	19	37	69	75	30	48	80	86	18	32	6
F	0	2	0	0		66	0	5		0	122	149	166	212	59	86	103	149	122	149	166	212	27	17	46
F	0	2	0	0		81	0	21	5	375	428	445	458		43	60	73		53	70	83		17	13
F	0					42	0	15	7	639	748	768	791	808	102	122	145	162	109	129	152	169	20	23	17
F	0	5	1	1		58	0	17	7	20	145	175	203	229	110	140	168	194	125	155	183	209	30	28	26
F	0	1	0	0		65	0		7						9	22	47	76	17	30	55	84	13	25	29
F	0	2	0	0		94	1	12	6	177	265	280	304	323	84	99	123	142	88	103	127	146	15	24	19
F	0	2	0	0		48	0		5	62	140	165			70	95			78	103			25
F	0	2	0	0		75	1	18	5	370	465	490	505	550	85	110	125	170	95	120	135	180	25	15	45
F	0	2	0	0		77	0	18	7	55	105	120	131	169	40	55	66	104	50	65	76	114	15	11	38
F	0					68		15		450	560				97				110
F	0	6	1	2		70	0	17	7	926	1049	1077			103	131			123	151			28
F	0					71				371	445	464	493	555	67	86	115	177	74	93	122	184	19	29	62
F	0	3	1	1		83	0	9		65	150	164	170	196	78	92	98	124	85	99	105	131	14	6	26
F	0	4	1	1		71	0			405	428	453	459		13	38	44		23	48	54		25	6
F	0	6	1	2		30	0	5							220	245	255		370	395	405		25	10
F	0	6	1	2		80	1	22	5	799	858	874	893	962	50	66	85	154	59	75	94	163	16	19	69
F	0	6	1	2		71	0	10	9	210	260	278	302	335	45	63	87	120	50	68	92	125	18	24	33
F	0	0	0	0		86	0	26	10	271	325	348	374	383	45	68	94	103	54	77	103	112	23	26	9
F	0	6	1	2		81	0	17		68	125	160	173	179	55	90	103	109	57	92	105	111	35	13	6
F	0	1	0	0		55	0	23	8	68	182	201	217	235	104	123	139	157	114	133	149	167	19	16	18
F	0	6	1	2		59	1	22	10	624	670	704	730	754	40	74	100	124	46	80	106	130	34	26	24
F	0					90	0	15	7	525	587	600	622	630	50	63	85	93	62	75	97	105	13	22	8
F	0	5	1	1		56	0	17	7	1175	1239	1259	1290		49	69	100		64	84	115		20	31
F	0	2	0	0		73	1	4	8	45
F	0					88		11		221	370	395	409	425	95	120	134	150	149	174	188	204	25	14	16
F	0	0	0	0		89	0		9	116
F	0	1	0	0		61	0			56		195
F	0	3	1	1		70	0	17	7	150	199	212	225	230	34	47	60	65	49	62	75	80	13	13	5
F	0	0	0	0		48	0	19		50	99	114	124	129	38	53	63	68	49	64	74	79	15	10	5
F	0	1	0	0		66	0			330	426	443	454	455	51	68	79	80	96	113	124	125	17	11	1
F	0	6	1	2		91	0	25	6	1475	1570	1595			87	112			95	120			25
F	0			1		87		27		33	163	186			95	118			130	153			23
F	0	0	0	0		80	0	19	7	59	169	180	194	234	100	111	125		110	121	135	175	11	14	40
F	0	2	0	0		72	0	19	9						64	81			83	100			17
F	0	5	1	1		88	0		7						10	35	45	55	35	60	70	80	25	10	10
F	0	2	0	0		71	0	14	8	56	105	122	140	164	37	54	72	96	49	66	84	108	17	18	24
F	0	0	0	0		73	0	10	7						45	65	75	78	60	80	90	93	20	10	3
F	0					80	0	20	6	278	341	354	372	383	61	74	92	103	63	76	94	105	13	18	11
F	0	2	0	0		71	0	22	7						30	45	56	62	48	63	74	80	15	11	6
F	0	6	1	2		78	1	25	6						140	159	183	235	178	197	221	273	19	24	52
F	0	6	1	2		46	0	22	8	711	775	790	806		44	59	75		64	79	95		15	16
F	0	1	0	0		61	1	14	10	50	105	110	142	147	50	55	87	92	55	60	92	97	5	32	5
F	0	6	1	2		80	1	21	9	39	113	129	150		23	39	60		74	90	111		16	21
F	0	5	1	1		89	1	13	10	1120	1127	1155	1164	1170					7	35	44	50	28	9	6
F	0					59	0	1	9										382	394	405	438	12	11	33
F	0	4	1	1		62	0			605
F	0	6	1	2		64	1	14	9	819	904	922			64	82			85	103			18
F	0	6	1	2		92	0	16	5	240	275	303	311	330	30	58	66	85	35	63	71	90	28	8	19
F	0	4	1	1		50	0	23			135	148	159	194	98	111	122	157
F	0	3	1	1		89	0	16	6	126	313	336	353	362	178	201	218	227	187	210	227	236	23	17	9
F	0	6	1	2		77	2	12	9	326	437	450	460	477	97	110	120	137	111	124	134	151	13	10	17
F	0					70			10	35	105	133	146	151	65	93	106	111	70	98	111	116	28	13	5
F	0	0	0	0		64	0	7	9	216	315	334	363	374	90	109	138	149	99	118	147	158	19	29	11
F	0	0	0	0		80	0	15	10	70	156	191	209	241	50	85	103	135	86	121	139	171	35	18	32
F	0					66	0	13	6	475	520	542	551	557	33	55	64	70	45	67	76	82	22	9	6
F	0	5	1	1		64	0	12	6	1425	1474	1487	1500	1525	44	57	70	95	49	62	75	100	13	13	25
F	0	4	1	1		47	3		8	196	230	255	269	270	15	40	54	55	34	59	73	74	25	14	1
F	0	1	0	0		85	0	4	10	1985	2110	2130	2160	2160	120	140	170	170	125	145	175	175	20	30	0
F	0	1	0	0		60	0	8	2	75	140	160	193		50	70	103		65	85	118		20	33
F	0	2	0	0		65	0	23	9	49	118	132	140	154	58	72	80	94	69	83	91	105	14	8	14
F	0	3	1	1		87	0	24	7	235	366	378	388		61	73	83		131	143	153		12	10
F	0	2	0	0		69	0		9	490	630				120				140
F	0	2	0	0		84	0		6	40	140	155	174		73	88	107		100	115	134		15	19
F	0	0	0	0		89	0	18	9	55	111	129	147	180	51	69	87	120	56	74	92	125	18	18	33
F	0	2	0	0		53	0	29	8	56	187	202	222	270	118	133	153	201	131	146	166	214	15	20	48
F	0	0	0	0		90	0		7	160	225	240	246	257	55	70	76	87	65	80	86	97	15	6	11
F	0					79	2		7		237	248	255	295	83	94	101	141
F	0	1	0	0		65	0	15	9	405	535	559	580		120	144	165		130	154	175		24	21
F	0	5	1	1		54	0	20	6	317	400	427	457	570					83	110	140	253	27	30	113
F	0	4	1	1		83	2			155		270	333	360		108	171	198		115	178	205		63	27
F	0	2	0	0		85	0	8	10	280	293	320	443	510	8	35	158	225	13	40	163	230	27	123	67
F	0	2	0	0		88	0	19	7	35	97	120	153	201	40	63	96	144	62	85	118	166	23	33	48
F	0	4	1	1		57	0	13		108	250	275	310		105	130	165		142	167	202		25	35
F	0	4	1	1		82	0	20	9	183	265	278	369	382	75	88	179	192	82	95	186	199	13	91	13
F	0	0	0	0		87	0	0							10				1050
F	0	5	1	1		59	0	22	7	523	610	624	634	639	80	94	104	109	87	101	111	116	14	10	5
F	0					53		17	6	50	97	114	132	154	42	59	77	99	47	64	82	104	17	18	22
F	0	2	0	0		62	0		7		160	175	192	202
F	0	2	0	0		71	2	15	10		152	163	200	220	27	38	75	95
F	0					93	0								46	66	107		50	70	111		20	41
F	0	6	1	2		78	4			480	530	556	564	570	15	41	49	55	50	76	84	90	26	8	6
F	0	6	1	2		76	0			660	705				25				45
F	0	0	0	0		66	0	15		150	187	203	211	217					37	53	61	67	16	8	6
F	0		1	1		83		3		182	654	681	712	788	454	481	512	588	472	499	530	606	27	31	76
F	0	1	0	0		76	0	16	8	42	177	187	197		117	127	137		135	145	155		10	10
F	0	6	1	2		68	2	22	9	73	149	159	169	205	68	78	88	124	76	86	96	132	10	10	36
F	0	0	0	0		82	0	11	9	1293	1377	1397	1411	1441	67	87	101	131	84	104	118	148	20	14	30
F	0					91	0	15	7	525	585	598	610	615	30	43	55	60	60	73	85	90	13	12	5
F	0	5	1	1		74	0	8	9	273	380	403	421		75	98	116		107	130	148		23	18
B	0	3	1	1		65			10	47	90	93	108	140	29	32	47	79	43	46	61	93	3	15	32
B	0	5	1	1		79		16	10		170	173	199		95	98	124
B	0	3	1	1		75		5	9	1030	1055	1075	1088	1088					25	45	58	58	20	13	0
B	0	6	1	2		44		21	6	840	911	916	931		62	67	82		71	76	91		5	15
B	0	4	1	1		82		21	6	118	158	160	198	198	24	26	64	64	40	42	80	80	2	38	0
B	0	5	1	1		75		16	8	140	240	252	306	312	97	109	163	169	100	112	166	172	12	54	6
B	0	3	1	1		88			8	929	965	975			29	39			36	46			10
B	0	3	1	1		71		17	8	402	480	484			298	302			78	82			4
B	0	6	1	2		52		16	7	200	311	317	327	328	65	71	81	82	111	117	127	128	6	10	1
B	0	5	1	1		96		5	8	692	750	759	810	816	40	49	100	106	58	67	118	124	9	51	6
B	0					33		5	7		160	180	200		105	125	145
B	0	3	1	1		64			9		81	91
B	0	1	0	0		69		14	9	74	150	161	174	180	64	75	88	94	76	87	100	106	11	13	6
B	0	0	0	0		41		5	9	279	292	298	325	1072	205	211	238		13	19	46	793	6	27	747
B	0	3	1	1		69		16	9	92	200	207	227	245	93	100	120	138	108	115	135	153	7	20	18
B	0	2	0	0		78		16	10	168	180	184			118	122			12	16			4
B	0	6	1	2		71		21	10	190	201	205	210	214	126	130	135	139	11	15	20	24	4	5	4
B	0	6	1	2		73		5		150	220	232			50	62			70	82			12
B	0	6	1	2		69		16	7	300	387	406	466	520	69	88	148	202	87	106	166	220	19	60	54
B	0					82			10	66	187	203	215	225	117	133	145	155	121	137	149	159	16	12	10
B	0	0	0	0		76			7	45	130	135	148	155	70	75	88	95	85	90	103	110	5	13	7
B	0	2	0	0		67			8	50	103	116	142	148	43	56	82	88	53	66	92	98	13	26	6
B	0	6	1	2		99		21		39	85	90	115	118	24	29	54	57	46	51	76	79	5	25	3
B	0	3	1	1		80			6	34		152				105				118
B	0	6	1	2		71		13	8	83	228	261	270	277	108	141	150	157	145	178	187	194	33	9	7
B	0	0	0	0		93		10	8	86	155	166			47	58			69	80			11
B	0	3	1	1		89		10	9	65	232	235	272	290	179	182	219	237	167	170	207	225	3	37	18
B	0	6	1	2		80		5	9	214	320	330	347	360	94	104	121	134	106	116	133	146	10	17	13
B	0	3	1	1		55		5	8	80	150	158	173	181	38	46	61	69	70	78	93	101	8	15	8
B	0	4	1	1		72		5	10	320	329	344	355	360	94	109	120	125	9	24	35	40	15	11	5
B	0	2	0	0		80			8	62	120	128	139	169	49	57	68	98	58	66	77	107	8	11	30
B	0	6	1	2		73		21	6	54	177	184	211	227	107	114	141	157	123	130	157	173	7	27	16
B	0	1	0	0		61				204	225	233	255	262	101	109	131	138	21	29	51	58	8	22	7
B	0	3	1	1		72		17	5	461	555	565	575	585	74	84	94	104	94	104	114	124	10	10	10
B	0	6	1	2		73			6	54	190	207	231		129	146	170		136	153	177		17	24
B	0	6	1	2		69			8	65	110	124	175	186	28	42	93	104	45	59	110	121	14	51	11
B	0	6	1	2		84		13	6	309	370	377	396						61	68	87		7	19
B	0	2	0	0		60		16	7	140	215	229		248	65	79		98	75	89		108	14
B	0	6	1	2		74		16	8	122	165	185	215	245	28	48	78	108	43	63	93	123	20	30	30
B	0	6	1	2		80		16	8	60	176	185	195		101	110	120		116	125	135		9	10
B	0	4	1	1		75		0	7	189	330	340			135	145			141	151			10
B	0	5	1	1		64		21	8	547	667	677	689	753	59	69	81	145	120	130	142	206	10	12	64
B	0	4	1	1		77		21	6	368	485	495	515	515	101	111	131	131	117	127	147	147	10	20	0
B	0	0	0	0		75		13	9	208	245	252	264	271	115	122	134	141	37	44	56	63	7	12	7
B	0	6	1	2		76		16	7	213	270	271	280	287	39	40	49	56	57	58	67	74	1	9	7
B	0	2	0	0		73		16	9	45	118	121	190	210	63	66	135	155	73	76	145	165	3	69	20
B	0	3	1	1		86		5	10	187	194	220	242	250	118	144	166	174	7	33	55	63	26	22	8
B	0	5	1	1		79			9	344	480	499			98	117			136	155			19
B	0	6	1	2		88			9	93		140	167	199		24	51	83		47	74	106		27	32
B	0	0	0	0		59			10	62		180	218	230		100	138	150		118	156	168		38	12
B	0	1	0	0		74		21	7	118		214				82				96
B	0	1	0	0		77		15	10	49		135	163	163		76	104	104		86	114	114		28	0
B	0	3	1	1		41		13	9	45		165	204	246		75	114	156		120	159	201		39	42
B	0	6	1	2		73		15	5	329		430				48				101
B	0	6	1	2		78		10	10	39		85	126	130		31	72	76		46	87	91		41	4
B	0	1	0	0		68			7	403		450	472	481		26	48	57		47	69	78		22	9
B	0	1	0	0		77			9							87	116	124		100	129	137		29	8
B	0	5	1	1		85			8	100		180	209	283		66	95	169		80	109	183		29	74
B	0	3	1	1		56		15	7			568	598	615		31	61	78
B	0	1	0	0		67			10	42		115	157	198		73	115	156		73	115	156		42	41
B	0	2	0	0		76		3	10	347		428	441	453		61	74	86		81	94	106		13	12
B	0	3	1	1		49			9	309		327	362	427		193	228	293		18	53	118		35	65
B	0	1	0	0		79		10	7	385		460	481	519		53	74	112		75	96	134		21	38
B	0	6	1	2		85		7	10	378		485	511	553		79	105	147		107	133	175		26	42
B	0	4	1	1		62			8	1380		70	91	95		53	74	78		130	151	155		21	4
B	0	3	1	1		70			8	1115		1195	1214	1243		69	88	117		80	99	128		19	29
B	0	2	0	0		66			9	40		70	92	94		20	42	44		30	52	54		22	2
B	0	5	1	1		90		24	9	419		565	588	598		123	146	156		146	169	179		23	10
B	0	1	0	0		52		16	3	113		225				94				112
B	0	0	0	0		61		19	9	57		135	158	225		48	71	138		78	101	168		23	67
B	0	4	1	1		89			9	105		160	194	202		44	78	86		55	89	97		34	8
B	0	3	1	1		44			8			75	101	104		21	47	50
B	0					82	3			201		365				150				164
B	0	1	0	0		78	0	6	7	53		105	142	151		33	70	79		52	89	98		37	9
B	0					72	0		9	76		150	199	228		67	116	145		74	123	152		49	29
B	0	1	0	0		45	0	8	10	481	640	657	681	700	102	119	143	162	159	176	200	219	17	24	19
B	0	3	1	1		76	0	30	6							99	112	122		115	128	138		13	10
B	0	1	0	0		67	0			1280		210	233	242		99	122	131		370	393	402		23	9
B	0	4	1	1		55	0	10	5	70	341	358	379	389	248	265	286	296	271	288	309	319	17	21	10
B	0	3	1	1		60	0	21	5	334		455	495	501		140	180	186		121	161	167		40	6
B	0	3	1	1		51	1		6	61		139	166	172		64	91	97		78	105	111		27	6
B	0	1	0	0		86	0		9	98		175	200	207		68	93	100		77	102	109		25	7
B	0	1	0	0		61	0	7	7	114		166	186	192		38	58	64		52	72	78		20	6
B	0	6	1	2		77	3		8	1083		145	179	203		71	105	129		502	536	560		34	24
B	0	6	1	2		61	1		5	279		385	412	417		85	112	117		106	133	138		27	5
B	0	6	1	2		41	1					404	425	429		84	105	109
B	0	0	0	0		73	0	8	9	249		435	466	472		145	176	182		186	217	223		31	6
B	0	0	0	0		74	0	20	8	57	125	130	135	149	54	59	64	78	68	73	78	92	5	5	14
B	0	6	1	2		92	1		8
B	0					55	1	16	9	66	170	175	197	223	68	73	95	121	104	109	131	157	5	22	26
B	0	0	0	0		69	0	10	9	45		128	148	148		69	89	89		83	103	103		20	0
B	0	1	0	0		86		16	8	58	110	118	131	138	36	44	57	64	52	60	73	80	8	13	7
B	0	1	0	0		70	0	21	8	337		370	413	419		129	172	178		33	76	82		43	6
B	0	3	1	1		77	1	14	9	88		158	214	241		59	115	142		70	126	153		56	27
B	0	6	1	2		82	1	18	6	184		245	266	270		41	62	66		61	82	86		21	4
B	0	3	1	1		67	0			54		168	197	203		57	86	92		114	143	149		29	6
B	0	5	1	1		87	0		7	49		80	108	162		11	39	93		31	59	113		28	54
B	0	6	1	2		91	3		2	59		175	195	221		103	123	149		116	136	162		20	26
B	0	6	1	2		83	0		10	45		162	164	172		103	105	113		117	119	127		2	8
B	0	3	1	1		75	1		4	140		1009	1020	1029		118	129	138		869	880	889		11	9
C	1				4	80		14	10	50		143	157							93	107			14
C	1				7	88		23	8	60		142	184.983							82	125			43
C	1				1	68		20	9	30		129	170							99	140			41
C	1
C	1
C	1				21	58		21	8	274		308	335.983			174	202			34	62			28
C	1				3	65		16	7	190		224	260.983			144	181			34	71			37
C	1				2	78		11	10	235		257	869.983			148				22
C	1				3	68		11	10	210		234	262			177	205			24	52			28
C	1	6			1	64		18	7	210		243	272			154	183			33	62			29
C	1				2	52		20	5	226		252	267.983			162	178			26	42			16
C	1				10	86		8	8	71		174	192.983							103	122			19
C	1				2	53		19	8	151		180	214			127	161			29	63			34
C	1				38	84		22	7	49		163	188							114	139			25
C	1
C	1				8	52		8	9	138		324	324							186	186			0
C	1				7	65		14	7	90		234	258							144	168			24
C	1				32	80		14	9	37		147	171							110	134			24
C	1				5	84		12	6	540		600	656.983			158	215			60	117			57
C	1				12	88		24	6	131		241	263							110	132			22
C	1	6			3	77		28	9	428		1469	75							1041	1087			46
C	1				9	83		25		120		260	275							140	155			15
C	1				59	74		21	7	444		540	556							96	112			16
C	1				2	64		20	8	200		223	232			132	141			23	32			9
C	1				3	51		15	10	62		137	168							75	106			31
C	1				1	82		23	5	244		269	290			187	208			25	46			21
C	1				4	68		14	7	160		181	195.983			134	149			21	36			15
C	1
C	1				2	68		19	6	277		351	367			197	213			74	90			16
C	1				3	77		23	6	1145		1171	1195.98			166	191			26	51			25
C	1				2	67		8	9	1595		1626	231			392	437			31	76			45
C	1				20	64		24	6	297		316	342			218	244			19	45			26
C	1	6			26	85		22	9	57		143	183							86	126			40
C	1				4	59		24	7	376		462	481.983			202	222			86	106			20
C	1				17	76		29	8			318	359											41
C	1				3	82		27	5	319		358	383			145	170			39	64			25
C	1				3	58		15	8	195		231	264			141	174			36	69			33
C	1				2	67		15	6	458		498	530			222	254			40	72			32
C	1	6			406	62		11	10	29		254	299.983							225
C	1				6	87		19	7	39		94	100							55	61			6
C	1				3	35		16	7	673		682	712.983			119	150			9	40			31
C	1				2	57		24	9	140		155	174.983			90	110			15	35			20
C	1
C	1	6			1	62		24	7	235		257	328.983			212	284			22	94			72
C	1
C	1				2	77		23	6	199		215	253			173	211			16	54			38
C	1				9	56		22	5	185		226	243.983			182	200			41	59			18
C	1				2	65		15	7	883		911	927.983			122	139			28	45			17
C	1				3	50		16	10	533		569	602			238	271			36	69			33
C	1				4	66		13	9	320		347	374.983			152	180			27	55			28
C	1
C	1				3	69		23	9	170		188	309.983			132	254			18	140			122
C	1				2	88		18	5	670		696	714			148	166			26	44			18
C	1				1	92		22	8	265		284	319			206	241			19	54			35
C	1				6	43		16	7	516		540	551			135	146			24	35			11
C	1				2	58		7	7	706		733	776.983			139	183			27	71			44
C	1				3	67		18	7	230		261	299.983							31	70			39
C	1				5	82		12	7	689		712	774.983			195	258			23	86			63
C	1				5	62		14	7	250		281	320			217	256			31	70			39
C	1				1	62		17	7	230		262	286			140	164			32	56			24
C	1	6			2	50		20	6	205		231	255			150	174			26	50			24
C	1				5	57		7	7	567		605	619.983			120	135			38	53			15
C	1				3	79		17	7	490		541	558			238	255			51	68			17
C	1				3	42		23	4	240		267	282			177	192			27	42			15
C	1				2	63		21	9	180		197	219.983			143				17
C	1				8	72		17	8	953		975	1013.98			151	190			22	61			39
C	1				5	54		15	8	510		552	665.983			170	284			42	156			114
C	1				3	80		20	8	154		171	190			128	147			17	36			19
C	1				5	84		15	9	284		310	959.983			142				26
C	1				7	68		19	9	83		160	185							77	102			25
C	1	6			9	59		17	3	608		634	663			208	237			26	55			29
C	1				5	74		18	9	32		104	117							72	85			13
C	1				45	77		24	8	1332		1421	1							89	109			20
C	1				7	85		12	10	37		193	212							156	175			19
C	1				3	63		19	6	165		216	247			161	192			51	82			31
C	1				1	82		25	7	148		178	211			124	157			30	63			33
C	1				2	53		23	5	137		159	175			124	140			22	38			16
C	1	6			2	60		21	7	64		156	167							92	103			11
C	1				5	56		12	6	324		371	387			197	213			47	63			16
C	1				4	90		22	4	218		251	263			155	167			33	45			12
C	1				6	53		7	10	58		162	201							104	143			39
C	1				8	44		16	7	200		230	251.983			207	229			30	52			22
C	1				6	78		22	7	770		814	833.983			217	237			44	64			20
C	1				54	77		24	10	-100		31	148							131	248			117
C	1	4			30	77		28	7	39		106	123							67	84			17
C	1				6	55		17	6	72		194	230							122	158			36
C	1				9	62		2	10	50		248	288							198	238			40
C	1				10	55		19	8	103		202	248							99	145			46
C	1				6	71			7	185		219	232.983			188	202			34	48			14
C	1				4	80		18	8	807		826	847.983			140	162			19	41			22
C	1				4	69		9	7	870		947	960.983			204	218			77	91			14
C	1				7	80		15	8	1015		1040	1064.98			202	227			25	50			25
C	1				3	80		17	7	242		264	294			150	180			22	52			30
C	1				3	89		8	10	1334		1407	7			262	302			73	113			40
C	1				8	45		25	8	81		186	299.983							105	219			114
C	1				2	78		22	8	229		251	617.983			188				22
C	1				4	79		19	8	44		109	125							65	81			16
C	1				6	42		15	7	191		215	349			160	294			24	158			134
C	1				3	81		24	9	866		883	896.983			145	159			17	31			14
C	1	6			2	85		24	8	194		232	74.9833			166	166			38
C	1
C	1				13	65		18	8	237		499	532							262	295			33
C	1				4	85		14	7	230		254	280			123	149			24	50			26
C	1				5	27		12	7	463		503	533			183	213			40	70			30
C	1				2	105		16	6	516		547	575			302	330			31	59			28
C	1				2	93		19	9	351		376	397			147	168			25	46			21
C	1				6	36		22	7	616		750	762.983							134	147			13
C	1				6	61		24	8	734		770	832			144	206			36	98			62
C	1				9	77		15	5	450		475	1379.98			259	259			25
C	1				4	74		11	9	230		252	274			234	256			22	44			22
C	1	4			16	56		10	8	189		342	389							153	200			47
C	1	0			8	69		21	7	92		177	194.983							85	103			18
C	1	3			50	61		22	8	42		142	554.983							100
C	1				10	87		13	8	249		445	467.983							196	219			23
C	1				3	72		15	9	815		823	841.983			142	161			8	27			19
C	1				2	73		19	10	550		568	580.983			163	176			18	31			13
C	1				3	50		18	5	670		689	713.983			195	220			19	44			25
C	1				3	74		10	8	155		183	196			144	157			28	41			13
C	1				6	43		16	7	420		466	485			248	267			46	65			19
C	1				23	52		14	8	500		528	547			212	231			28	47			19
C	1				7	93		20	8	190		212	288.983			159	236			22	99			77
C	1				29	82		26	8	1138		1168	1245.98			180	258			30	108			78
C	1				11	84		8	6	654		831	878.983							177	225			48
C	1				13	59		17	4	220		238	251.983			181	195			18	32			14
C	1				21	70		23	9	91		181	218							90	127			37
C	1				6	71		12	5	292		325	351			178	204			33	59			26
C	1				4	84		10	8	340		366	378			134	146			26	38			12
C	1				7	60		8	7	328		769	779.983							441	452			11
C	1
C	1				4	71		21	8	43		99	127							56	84			28
C	1				8	46		17	6	410		488	522			218	252			78	112			34
C	1				6	72		7	9	155		198	211.983			136	150			43	57			14
C	1				8	65		12	8			256	281				25							25
C	1	6			2	48		24	6	207		239	255			124	140			32	48			16
C	1				2	71		11	6	220		255				198	198			35
D	1					76	6	19	6	503		660	730	754		140	210	234		157	227	251		70	24
D	1				2	86		8	10	270		332				36				62
D	1				3	56		12	10	75		151				63				76
D	1	3	1	1	4	66		14	10	31		123	160			76	113			92	129			37
D	1				2	50		6	9	121
D	1	1	0	0	4	72		5	8	834		875	897	901		23	45	49		41	63	67		22	4
D	1	2	0	0	32	83		10	9	228		273	293	293		33	53	53		45	65	65		20	0
D	1					50		12	8	82		141	154			43	56			59	72			13
D	1				8	39		14	10			156	168			36	48
D	1	4	1	1		50		18	10	328		348								20
D	1	0	0	0	3	57		7	10	262		345	356	356		71	82	82		83	94	94		11	0
D	1	0	0	0	4	76		11		193		222								29	47			18
D	1	4	1	1		36		2	8	145		350				140				205
D	1				6	74		22		375		403								28
D	1	3	1	1	5	64		8	10	644		764	777	830		65	78	131		120	133	186		13	53
D	1	0	0	0	2	55		12		52		144	166	183		82	104	121		92	114	131		22	17
D	1	1	0	0	3	61		8				136				82
D	1	4	1	1	4	73		12	8	828		872				36				44
D	1					71	6	22	7	44		125				67				81
D	1	3	1	1	20	65		14	9	58		113	145			37	69			55	87			32
D	1	3	1	1	10	67		6	10	143		460	479	483		229	248	252		317	336	340		19	4
D	1	4	1	1	19	56		23	8	144		219	235	237		59	75	77		75	91	93		16	2
D	1				2	73		12	10	91		169				63				78
D	1				3	69		8	9	304		412				91				108
D	1	3	1	1	16	54		22	10	165		212	252			31	71			47	87			40
D	1				4	64		13	10	88		160	212			54	106			72	124			52
D	1				5	76		17	10	95		142	162	174		33	53	65		47	67	79		20	12
D	1				4	88		18	7	254		352				81				98
D	1	2	0	0	4	83		23	8	882		945	959			54	68			63	77			14
D	1				7	84		22	8	96		170	230			60	120			74	134			60
D	1				4	90		18	7	89		196	213	257		80	97	141		107	124	168		17	44
D	1	4	1	1	11	70		16	7	298		370	394			57	81			72	96			24
D	1					56	6	18	8	129		189	235			49	95			60	106			46
D	1				6	82		13	6	108		209	253			87	131			101	145			44
D	1	0	0	0	5	20		3	9							77	106			121	150			29
D	1				15	71		24	7	203		270	285			60	75			67	82			15
D	1	0	0	0	8	76		21	10			322	332			184	194
D	1	0	0	0	9	72		20	10	103		170	209			45	84			67	106			39
D	1					80		26	10			99				58
D	1				20			6	7	290		390	400			79	89			100	110			10
D	1	4	1	1	2	66		17	6							39	69	72		45	75	78		30	3
D	1	0	0	0	14	87		7	9	175		229	251			33	55			54	76			22
D	1	3	1	1	11	60		13	6	866		1526	1641			68	183			660	775			115
D	1	2	0	0	18	25		15		236		282	298			39	55			46	62			16
D	1	4	1	1	5	72		12	9	122		182	207			45	70			60	85			25
D	1	0	0	0	5	68		26	8	254		332	363			64	95			78	109			31
D	1				7	74		4	8	1261		1458	1480			187	209			197	219			22
D	1	0	0	0	5	72		19	8	100		167	181			62	76			67	81			14
D	1				6	69		14	9	161		240	257			65	82			79	96			17
D	1					67	6	25	9	150		1580	1597			35	52			1430	1447			17
D	1	3	1	1	12	57		15	8	279		340	365			47	72			61	86			25
D	1				12	73		7	10	65		127	159			39	71			62	94			32
D	1	3	1	1	4	88		19	9							58	88			69	99			30
D	1	4	1	1	11	61		19	6	967		1007	1048			32	73			40	81			41
D	1	2	0	0	6	36		18	8	418		490	507			48	65			72	89			17
D	1	0	0	0	5	66		18	8	111		181	202			57	78			70	91			21
D	1				27	81		21	10	72		136	258			50	172			64	186			122
D	1	3	1	1	36	65		20		98		148	168			32	52			50	70			20
D	1	3	1	1	5	73		20	9	1049		1140	1174			75	109			91	125			34
D	1				7	90		16	10	84		144	201			48	105			60	117			57
D	1				20	74		24	9	270		361	385			71	95			91	115			24
D	1				4	66		11	7	378		435	451			45	61			57	73			16
D	1				7	77		20		193		226	260	283						33	67	90		34	23
D	1	4	1	1	1	52		7	10							39	53			53	67			14
D	1	3	1	1	13	59		16	10	305		374	393	432		58	77	116		69	88	127		19	39
D	1				7	50		13	8	191		230	355			23	148			39	164			125
D	1				6	84		18	8	534		641	748			84	191			107	214			107
D	1				1	84		15								38	63			54	79			25
D	1				4	43		15	9	250		322	450			63	191			72	200			128
D	1	4	1	1	6	89		11	10	201		284	292			54	62			83	91			8
D	1	3	1	1	6	67		20	10	97		154	195			42	83			57	98			41
D	1	0	0	0	1	44		9	10	332		361	373			10	22			29	41			12
D	1	3	1	1	5	77		23	6	275		312	323			32	43			37	48			11
D	1				72	28		14	6							82	98			92	108			16
D	1				2	88		23	7	341		378		577		26		225		37		236
D	1				19	41		16	10	322		403	428			71	96			81	106			25
D	1	3	1	1	3	48		15	10	195		251	269			39	57			56	74			18
D	1	4	1	1	10	84		8	9	152		210	360			34	184			58	208			150
D	1	4	1	1	3	81		14	10	167		206	228			29	51			39	61			22
D	1				11	85		10	9							65	91			78	104			26
D	1				13	36		28	7							61	68			72	79			7
D	1	3	1	1	9	83		13	9	417		475	485			50	60			58	68			10
D	1	0	0	0	1	66		1	10							45	63			81	99			18
D	1					76	6	20	6			144				73
D	1				6	84		20	7	178		261	293			70	102			83	115			32
D	1	6	1	2	15	76		16	9	331		410	428			66	84			79	97			18
D	1	0	0	0	3	68		11	9	75		179	197			85	103			104	122			18
D	1	2	0	0	4	69		8	5							53	67			74	88			14
D	1	4	1	1	3	88		12	9	117		209	224			78	93			92	107			15
D	1	3	1	1	23	65		6	6	365		447	460			67	80			82	95			13
D	1					57	6	14	9	215		237								22
D	1	4	1	1	2	64		15	6							54	61			67	74			7
D	1				10	70		14		152		190				25				38
D	1	2	0	0	8	73		5	10	138		245	282			92	129			107	144			37
D	1					61	6	18	10	64		92	127			17	52			28	63			35
D	1					74	6	16	9			177	236			143	202
D	1	4	1	1	33	72		16	7	352		391	412			25	46			39	60			21
D	1	4	1	1	7	89		11								79	105			98	124			26
D	1	0	0	0	6	60		14				135	144			30	39
D	1	4	1	1	22	67		18	9	253		315	451			54	190			62	198			136
D	1	4	1	1	13	84		14	8	45		96	108			25	37			51	63			12
D	1	4	1	1	13	49		14	8	405		447	458			35	46			42	53			11
D	1					63	6	11	8	1543		256	267			198	209			1593	1604			11
D	1	4	1	1	3	67		20	9	115		162	179			36	53			47	64			17
D	1				6	72		18		46		116	133			52	69			70	87			17
D	1	0	0	0	1	61		11	7	344		422	447			56	81			78	103			25
D	1					86
D	1					69	6	16	9	56
D	1				33	64		20	7	203
D	1	0	0	0	5	61		8	10	415
D	1	3	1	1	15	69			5	165		244	256			46	58			79	91			12
D	1				13	34		7	8	849		938	955			64	81			89	106			17
D	1					58	6	21	7
D	1				5	88		8	7	1091		1134	1148			33	47			43	57			14
D	1					69	6	14	6							78	86			88	96			8
D	1	2	0	0	3	78		11	10	104		195	215			75	95			91	111			20
D	1	0	0	0	7	77		4	7	248		368	385			90	107			120	137			17
D	1	3	1	1	10	66		10
D	1				24	81		24	8	109		167				42				58
D	1	3	1	1	11	67		18	10	612		632	680							20	68			48
D	1	1	0	0	8	68		23	7	76		152	233			65	146			76	157			81
D	1	6	1	2	9	77		19	8	723		765	795			38	68			42	72			30
D	1	4	1	1	12	87		18	10	0		81	111			68	98			81	111			30
D	1				13	85		13	9	116		177	192			44	59			61	76			15
D	1				6	64		13	8	218		262				30				44
D	1	3	1	1	2	84		17	8	110		163	182			40	59			53	72			19
D	1	1	0	0	6	74		20	10	129		185	212			43	70			56	83			27
D	1	0	0	0	10	68		11	9	128		174	205			29	60			46	77			31
A	1	1	0	0	1	60		22	9	331	357	361	368	368	158	162	169	169	26	30	37	37	4	7	0
A	1	1	0	0	4	80		20	10	132	149	154		197	93	98		141	17	22		65	5
A	1				1	55		8				962	985	989	123	131	154	158		5	28	32		23	4
A	1	1	0	0	1	44		16	6	727	754	764	785	790	157	167	188	193	27	37	58	63	10	21	5
A	1	1	0	0	1	59		19	8	296	310	336	347	351	98	124	135	139	14	40	51	55	26	11	4
A	1	1	0	0	11	55		18	6	37	85	92	102	107	30	37	47	52	48	55	65	70	7	10	5
A	1	0	0	0	1	78		10		522	546	558		590	163	175		207	24	36		68	12
A	1	1	0	0	2	72		12	7	787	810	825	847	850	161	176	198	201	23	38	60	63	15	22	3
A	1	3	1	1	14	77		20	7	430	476	490	502	505	27	41	53	56	46	60	72	75	14	12	3
A	1				1	74				40	216	228	239	275	69	81	92	128	176	188	199	235	12	11	36
A	1	1	0	0	1	74		10	10	162	187	192		205	139	144		157	25	30		43	5
A	1	4	1	1	21	81		11	10	138	216	227	247	252	56	67	87	92	78	89	109	114	11	20	5
A	1	1	0	0	2	57		12	9	167	179	188		215	107	116		143	12	21		48	9
A	1				21	80		20	8	46	143	159	194	199	79	95	130	135	97	113	148	153	16	35	5
A	1	2	0	0	25	61		10	10	78	175	184			76	85			97	106			9
A	1	0	0	0	1	50		6	8	906	1583	1593	1605	1614	82	92	104	113	677	687	699	708	10	12	9
A	1	0	0	0	5	77		14	9	249	301	330	337	340	181	210	217	220	52	81	88	91	29	7	3
A	1	0	0	0	0	64		13	7	261	280	289	307	313	138	147	165	171	19	28	46	52	9	18	6
A	1	0	0	0	6	79		17	10	72	124	132		152	37	45		65	52	60		80	8
A	1	3	1	1	2	83		16	7						247	256	267	276	62	71	82	91	9	11	9
A	1	6	1	2	1	90		11	7	325	355	370	390	396	202	217	237	243	30	45	65	71	15	20	6
A	1	5	1	1	2	81			7	228	261	269	283	285	208	216	230	232	33	41	55	57	8	14	2
A	1	0	0	0	1	53		7	9						174	183	199	204	60	69	85	90	9	16	5
A	1	3	1	1	12	91		10	6	119	190	199		224	47	56		81	71	80		105	9
A	1				0	63		20	10	171		204				192				33
A	1	0	0	0	5	84		8	9	355	449	463	475	481	64	78	90	96	94	108	120	126	14	12	6
A	1	1	0	0	1	64		16	9	539	548	559		594	133	144		179	9	20		55	11
A	1				1	52		21	8	131	274	290		355	121	137		202	143	159		224	16
A	1	3	1	1	16	78			9	113	130	150		189	85	105		144	17	37		76	20
A	1	2	0	0	1	86		26	7	412	450	457		489	224	231		263	38	45		77	7
A	1	3	1	1	15	59		8	6						50	59			81	90			9
A	1	1	0	0	12	81		10	8	208	262	268	281	284	39	45	58	61	54	60	73	76	6	13	3
A	1	6	1	2	1	72		10		271	290	297	309	291	174	181	193	175	19	26	38	20	7	12	-18
A	1				2	75		20	5	266	285	293	303	309	177	185	195	201	19	27	37	43	8	10	6
A	1	3	1	1	18	70		12			66	79		117	37	50		88	213	226		264	13
A	1	0	0	0	1	77		11	9	243	257	265	269	275	155	163	167	173	14	22	26	32	8	4	6
A	1	1	0	0	9	92		16	10	50	145	157		199	76	88		130	95	107		149	12
A	1	0	0	0	4	55		18	8	115	169	178	184	190	35	44	50	56	54	63	69	75	9	6	6
A	1	0	0	0	4	68		17	9	91	192	202	229	240	81	91	118	129	101	111	138	149	10	27	11
A	1	2	0	0	7	86		24	10	99	147	155	157	175	30	38	40	58	48	56	58	76	8	2	18
A	1	4	1	1	1	74		9	6	409	448	462			192	206			39	53			14
A	1	2	0	0	6	78		16	8	90	140	211	223	239	27	98	110	126	50	121	133	149	71	12	16
A	1	4	1	1	5	77		20	7	392	476	490	501	505	71	85	96	100	84	98	109	113	14	11	4
A	1				6	49			4	448	499	506		536	215	222		252	51	58		88	7
A	1	3	1	1	31	23		16	6	537	579	588		612	300	309		333	42	51		75	9
A	1	1	0	0	2	72		22	6	382	438	445	477	477	334	341	373	373	56	63	95	95	7	32	0
A	1	2	0	0	1	80		5	10	297	326	341			163	178			29	44			15
A	1	1	0	0	1	84		19		320	328	337	356	381	192	201	220	245	8	17	36	61	9	19	25
A	1	3	1	1	14	81		22	9	531	589	599	611	617	41	51	63	69	58	68	80	86	10	12	6
A	1	4	1	1	13	70		17	8	114	175	184	227	237	46	55	98	108	61	70	113	123	9	43	10
A	1	6	1	2	1	77		9	7	767	811	819		890	143	151		222	44	52		123	8
A	1	0	0	0	1	71		6	7	280	296	305		327	89	98		120	16	25		47	9
A	1	3	1	1	1	72		14	8	309	331	340	348	353	283	292	300	305	22	31	39	44	9	8	5
A	1	1	0	0	6	59		16	8	394	489	503		512	80	94		103	95	109		118	14
A	1				3	69		13		100
A	1	0	0	0	5	70		7	9	115	213	223	242	247	86	96	115	120	98	108	127	132	10	19	5
A	1	2	0	0	12	72		11	8	48	125	131		221	57	63		153	77	83		173	6
A	1	3	1	1	30	73		19	6	465	1914	1923	1938	1942	1598	1607	1622	1626	1449	1458	1473	1477	9	15	4
A	1	2	0	0	9	53		6	9						65	70		107	79	84		121	5
A	1				1	74			9	265
A	1				1	71		6	8	262	295	306			215	226			33	44			11
A	1	6	1	2	2	81		8	10	103	250	257	273	279	127	134	150	156	147	154	170	176	7	16	6
A	1				2	65		15	9	50
A	1				6	76		22	6						165	183		245	199	217		279	18
A	1	2	0	0	21	41		13	9	259	364	373		403	91	100		130	105	114		144	9
A	1	4	1	1	29	86		5	9	296	430	437		491	101	108		162	134	141		195	7
A	1	4	1	1	1	74		16		269	282	290	302	311	152	160	172	181	13	21	33	42	8	12	9
A	1	4	1	1	2	78		11		275	288	312			137	161			13	37			24
A	1	2	0	0	27	75		18	9	286	350	362		483	35	47		168	64	76		197	12
A	1				1	83		21		253	272	286	326	388	11	25	65	127	19	33	73	135	14	40	62
A	1	5	1	1	1	85		14	8	807	827	838	853	861	151	162	177	185	20	31	46	54	11	15	8
A	1	2	0	0	2	74		13	10	215	268	277	306	311	147	156	185	190	53	62	91	96	9	29	5
A	1	0	0	0	1	78		11	7	268	295	304			224	233			27	36			9
A	1	4	1	1	3	78		16	8	840	877	884	890	895	155	162	168	173	37	44	50	55	7	6	5
A	1	3	1	1	2	73		17	10	206	286	299			232	245			80	93			13
A	1	3	1	1	17	71		6	7	36	143	151	160	165	81	89	98	103	107	115	124	129	8	9	5
A	1	1	0	0	1	53		16	6	300	321	327	331	335	127	133	137	141	21	27	31	35	6	4	4
A	1				2	93		15	10	186	204	214	240	245	130	140	166	171	18	28	54	59	10	26	5
A	1	1	0	0	9	65		10	10	510	582	587	593	595	47	52	58	60	72	77	83	85	5	6	2
A	1	3	1	1	1	80		11	10	170	176	184	199	207	99	107	122	130	6	14	29	37	8	15	8
A	1	3	1	1	9	60		14	8	261	279	285		321	140	146		182	18	24		60	6
A	1	6	1	2	1	79		21	8	940	980	991	1049	1060	633	644	702	713	40	51	109	120	11	58	11
A	1				9	79		9	10						92	102		190	117	127		215	10
A	1				1	78		18	6	258	282	296	314	321	179	193	211	218	24	38	56	63	14	18	7
A	1	2	0	0	9	65		8	9	156	332	347		402	161	176		231	176	191		246	15
A	1				15	78		21	10	175	277	286		316	87	96		126	102	111		141	9
A	1				1	66		13	7	486	520	532	543	546	207	219	230	233	34	46	57	60	12	11	3
A	1	4	1	1	14	81		20	9	213	294	301		326	68	75		100	81	88		113	7
A	1	3	1	1	36	86		15	8	47	149	158			81	90			102	111			9
A	1	6	1	2	2	74		17	9	258	285	296		338	235	246		288	27	38		80	11
A	1	2	0	0	1	71		17	9	156	173	180			136	143			17	24			7
A	1	1	0	0	8	80		7	10	66	161	170	183	187	78	87	100	104	95	104	117	121	9	13	4
A	1				13	80		5	9						40	50	59	69	76	86	95	105	10	9	10
A	1				8	70		11	7	77	138	152			36	50			61	75			14
A	1				1	75			8	222
A	1	2	0	0	1	80		7		185	197	209		236	133	145		172	12	24		51	12
A	1				2	64		20	8	235	248	254		287	170	176		209	13	19		52	6
A	1	6	1	2	2	57		20	8	293	315	322	340	347	278	285	303	310	22	29	47	54	7	18	7
A	1	5	1	1	16	85		10	8	122	171	178	199	203	30	37	58	62	49	56	77	81	7	21	4
A	1	0	0	0	7	79		7	10	52	99	107		129	28	36		58	47	55		77	8
A	1				2	65		7	10	424	545	560	582	589	88	103	125	132	121	136	158	165	15	22	7
A	1				2	75		8	10		55	70	76	83	34	49	55	62	113	128	134	141	15	6	7
A	1				11	83		17	10	394	507	519	534	555	90	102	117	138	113	125	140	161	12	15	21
A	1				15	87		9	10	128	187	194	205	221	31	38	49	65	59	66	77	93	7	11	16
A	1				1	57		12	6	296	312	320	323	326	156	164	167	170	16	24	27	30	8	3	3
A	1				3	78		17	8	70	147	161	169	174	46	60	68	73	77	91	99	104	14	8	5
E	1				6	82	3	22	7	210		310		330		83		103		100		120
E	1				9	79	1	12	8	1080		1177		527		86				97
E	1				4	84	4	11		621		697		90		60				76
E	1				7	76	2	21	10	94		194		194		76		76		100		100
E	1				6	85	0	20	9	74		209		236		118		145		135		162
E	1				6	47	0	8	6	771		817		845		34		62		46		74
E	1				5	71		13	10	36		152				104				116
E	1				9	42	0	18	8	198		301				1				103
E	1				22	78	0	15	7	111		221				93				110
E	1				4	95	2	16	9	521		672		691		135		154		151		170
E	1				29	80	0	15	8	59		137		166		64		93		78		107
E	1				2	56	0	3	10	107
E	1				5	80		18	9	101		152		185		41		74		51		84
E	1				6	65	0	6	9	71		173		266		93		186		102		195
E	1				10	76	1	22		630		668		700		28		60		38		70
E	1				41	80		14	10	86		193		223		102		132		107		137
E	1				5	80	0	17	9	39		120		137		67		84		81		98
E	1				7	91		4		195		350				98				155
E	1				6	65	0	20	10	563		606		621		30		45		43		58
E	1				2	70		18	7	230		275		296		198		219		45		66
E	1				10	56	0	12	7	109		152		172		22		42		43		63
E	1				1	42	2	20		796
E	1				3	84	1	8	9	600		655		680		34		59		55		80
E	1				5	52	0	6	9	757		775		826		128		179		18		69
E	1				4	36		18		390		453		453		48		48		63		63
E	1				2	96	0	8	9	105		160		175		42		57		55		70
E	1				14	22		18		180		237		252		27		42		57		72
E	1				16	75	0	31	5	115		242		262		120		140		127		147
E	1				5	52	0		7	180		312		359		124		171		132		179
E	1				3	85	2	10	7	518		634		675		105		146		116		157
E	1				23	43	0	23	4	60		179		218		109		148		119		158
E	1				7	74		5		690		727		785		27		85		37		95
E	1					55	0	20	7	1380		1472		1512		95		135		92		150
E	1					82		19	7	69		135		168		51		84		66		99
E	1				22	90	2	21	5	89		142				53				53
E	1				7	65		23	9	264		327		380		50		103		63		116
E	1				3	64	0	24	10	55		129		187		53		111		74		132
E	1				2	81	0	15	10	38		100		130		35		65		62		92
E	1				12	86		25	7	840		919		981		66		128		79		141
E	1				8	61		17		145		180		220		20		60		35		75
E	1				4	77	2	9	7	89		180		199		65		84		91		110
E	1				5	31	0	6	8	83		270		302		166		198		187		219
E	1				3	47	0	17	4	352		395		414		34		53		43		62
E	1				2	74	0	9	10	147		188		201		908		921		41		54
E	1				4	65		14	5	344		390		440		36		86		46		96
E	1				9	61		12		30		72		99		29		56		42		69
E	1				8	42		10	4	504		546		568		35		57		42		64
E	1				0	85		-		120		192		250		49		107		72		130
E	1				11	82		12		57		110		135		40		65		53		78
E	1					74	1	10		645		695		720		19		44		50		75
E	1				6	59	0	19	7	200		210		225		570		585		10		25
E	1				33	83		14	7	817		870		900		35		65		53		83
E	1				4	73	0	18	5	163		245		265		63		83		82		102
E	1				7	60	0	18	6	294		348		370		30		52		54		77
E	1				6	69	0	19	8	860		920		953		40		73		60		93
E	1				6	79		11	9	309		350		370		22		42		41		61
E	1				19	42		16		30		108		140		58		90		78		110
E	1				21	59		12		840		881		911		840		870		41		71
E	1				4	57		9	9	360		541		587		161		207		181		227
E	1				3	65		21		717		829		869		99		139		112		152
E	1				2	66		9		417		417		438		867		888				21
E	1				25	80		24	7	613		636		701		46		111		23		88
E	1				16	82	3	23	9	600		706		727		96		117		106		127
E	1				16	67	3			30		161		186		97		122		131		156
E	1				3	72	0	3	10	780		847		882		610		645		67		102
E	1				7	73		8		11		56		73		817		834		45		62
E	1				1	70		23	7	425		450		473		20		43		25		48
E	1				7	88		19		147		188		220		1388		1420		41		73
E	1				7	96		14		442		461		480		1091		1110		19		38
E	1					83	3	8	9	101		754		778		81		105		653		677
E	1				5	82	2	24		64		96		118		79		101		32		54
E	1					59	0	16		390		502		533		94		125		112		143
E	1					48	0	15	7	251		296		360		79		143		45		109
E	1				5	62		21	7	235		315		330		66		81		80		95
E	1				6	95		13	9	73		148		183		67		102		75		110
E	1				3	75		25		137		283		300		132		149		146		163
E	1					61		23		450		552		577		80		105		102		127
E	1				35	67	0	19		140		195		212		89		106		55		72
E	1				2	62		24	6	194		250		284		46		80		56		90
E	1					84	2	12	6	152		254		284		90		120		102		132
E	1					94	4	32		210		250		274		140		160		40		64
F	1	6	1	2		92	1	20	8	218	255	263	283	291	16	24	44	52	37	45	65	73	8	20	8
F	1	4	1	1		82	0			90	345	366	375	375	247	268	277	277	255	276	285	285	21	9	0
F	1	2	0	0		93	0	19		317	392	408	427	435	59	75	94	102	75	91	110	118	16	19	8
F	1	2	0	0		83	0	24	9	51	165	178			110	123			114	127			13
F	1	0	0	0		78	0	17		65	164	173	191	195	84	93	111	115	99	108	126	130	9	18	4
F	1	1	0	0		68	0	10		82	215	225	237	242	117	127	139	144	133	143	155	160	10	12	5
F	1	5	1	1		66	0	22	7	482	600	616	631	635	108	124	139	143	118	134	149	153	16	15	4
F	1	1	0	0		56	0	14	7	275	445	465	492	515	150	170	197	220	170	190	217	240	20	27	23
F	1					77		22		95	175	192	203	267	75	92	103	167	80	97	108	172	17	11	64
F	1	0	0	0		84	0	2	10	851	929	953	997	1030	69	93	137	170	78	102	146	179	24	44	33
F	1	0	0	0		77	0	17		455	555	570	580	663	94	109	119	202	100	115	125	208	15	10	83
F	1					67	0	21	4	481	573	586	607	634	78	91	112	139	92	105	126	153	13	21	27
F	1	0	0	0		57	0	12		222	318	335	342	350	83	100	107	115	96	113	120	128	17	7	8
F	1		1	1		80	0	15	9	190	365	388	437		135	158	207		175	198	247		23	49
F	1	2	0	0		70	0	21	7	273	394	403	410	429	116	125	132	151	121	130	137	156	9	7	19
F	1	0	0	0		48	0	6		748	810	844	863	879					62	96	115	131	34	19	16
F	1	1	0	0		61	0	18	9	48	147	170	200	223	97	120	150	173	99	122	152	175	23	30	23
F	1	0	0	0		81	0	6	9	1125	1280	1293	1297	1324	121	134	138	165	155	168	172	199	13	4	27
F	1	0	0	0		63	0	15	9						66	84	145	148	96	114	175	178	18	61	3
F	1	3	1	1		58	2	16	7	175	250	270	288	294					75	95	113	119	20	18	6
F	1					79	0	22	7	367	460	485	584	626	85	110	209	251	93	118	217	259	25	99	42
F	1					74	0	23	4	90	120	130	142	160	19	29	41	59	30	40	52	70	10	12	18
F	1	2	0	0		75	0	14	9	228	291	300	313		44	53	66		63	72	85		9	13
F	1					63	0	24	9	46	110	139	157	184					64	93	111	138	29	18	27
F	1	0	0	0		84	0		5	351	385	405	412	415	30	50	57	60	34	54	61	64	20	7	3
F	1	2	0	0		27	0		9	305	448	463	469	475	143	158	164	170	143	158	164	170	15	6	6
F	1	2	0	0		69	1	4	9	64	183	195	204	209	113	125	134	139	119	131	140	145	12	9	5
F	1					87	0	7	7	550	620	637	652	711	65	82	97	156	70	87	102	161	17	15	59
F	1	5	1	1		58	0	24	9	341	388	435			18	65			47	94			47
F	1	4	1	1		89	0	9		235	260	288	310		20	48	70		25	53	75		28	22
F	1	4	1	1		70	0	12		245	340	367	420	435	58	85	138	153	95	122	175	190	27	53	15
F	1	6	1	2		87	0	11	5	605	745	757	783	834	125	137	163	214	140	152	178	229	12	26	51
F	1	4	1	1		73	0	18	8	180	260	273	288	294	80	93	108	114	80	93	108	114	13	15	6
F	1	1	0	0		90	0		10	197	215	231	242	247	15	31	42	47	18	34	45	50	16	11	5
F	1	4	1	1		68	0	22	8	190	231	245	253	257	22	36	44	48	41	55	63	67	14	8	4
F	1					81		21	6	1237		1302	1318	1348		52	68	98		65	81	111		16	30
F	1	4	1	1		57	3	12		47		127	142	150						80	95	103		15	8
F	1	6	1	2		77	0	14		120	200	213	234	342	80	93	114	222	80	93	114	222	13	21	108
F	1	4	1	1		56	3	11	10	295	295	305	316
F	1					65	0	5		325	389	402	418	435	60	73	89	106	64	77	93	110	13	16	17
F	1	6	1	2		80	0	24	7	415	451	459	484	561	21	29	54	131	36	44	69	146	8	25	77
F	1					88		5		307	377	390			65	78			70	83			13
F	1					91	0	7	9	362	460	472	485	510	94	106	119	144	98	110	123	148	12	13	25
F	1					59	0		8	47	160	170	205	210	90	100	135	140	113	123	158	163	10	35	5
F	1					74			8	110	185	191	201	205	70	76	86	90	75	81	91	95	6	10	4
F	1					88		19	5						45	58	66		59	72	80		13	8
F	1					79				25	140	150	164		95	105	119		115	125	139		10	14
F	1					76		22		70	197	209	224	232	112	124	139	147	127	139	154	162	12	15	8
F	1					79		7		31	31
F	1					92		22		48	160	165	252	280	105	110	197	225	112	117	204	232	5	87	28
F	1					82	0	22	6	280	448	463	479	520	148	163	179	220	168	183	199	240	15	16	41
F	1					65	0	20	9	170	365	380	391	397	185	200	211	217	195	210	221	227	15	11	6
F	1					44	0	18		45	158	173	192	200	104	119	138	146	113	128	147	155	15	19	8
F	1					79	1	20	8	208	288	300	365	375	68	80	145	155	80	92	157	167	12	65	10
F	1					90		11	10	1211	1290	1300	1345	1348	75	85	130	133	79	89	134	137	10	45	3
F	1					49	1	15	7	215	300	310			75	85			85	95			10
F	1					78	1	14	7	60	190	211	246	297	125	146	181	232	130	151	186	237	21	35	51
F	1					78	0	23	9	665	768	789	805	825	68	89	105	125	103	124	140	160	21	16	20
F	1					64	0	14	6	96	173	193			63	83			77	97			20
F	1					68	0	7	9	330	397	420	435	437	49	72	87	89	67	90	105	107	23	15	2
F	1					82	0	16	9	365	395	409	417	432	25	39	47	62	30	44	52	67	14	8	15
F	1					78		18	7						111	118			190	197			7
F	1					72		18	9	90	195	213	240		95	113	140		105	123	150		18	27
F	1					78	0	12	6	429	515	526	560	561	74	85	119	120	86	97	131	132	11	34	1
F	1					63	0	17	9	1095	1167	1179	1189	1207	57	69	79	97	72	84	94	112	12	10	18
F	1					73	0		7	348	400	419	444	450	30	49	74	80	52	71	96	102	19	25	6
F	1					79		20	10	85	201	227			106	132			116	142			26
F	1					73		20	9	70	205	240			120	155			135	170			35
F	1					77		9	8	273	487	513			194	220			214	240			26
F	1					54		10	9	134	315	380			100	165			181	246			65
F	1					84		13	9	41	110	120			50	60			69	79			10
F	1					68		17		136	405	429			120	144			269	293			24
F	1					45		21	8	30	160	182			120	142			130	152			22
F	1					70		16	7	189	250	282			50	82			61	93			32
F	1					73		14		906	980	1008			64	92			74	102			28
F	1					63		18		590	590
F	1					55		14	10	31	102	120			54	72			71	89			18
F	1					61	0	16	5	100	245	255			125	135			145	155			10
F	1					74	0	9	10	1135	1205	1227			55	77			70	92			22
F	1					70			4	220	260	273			35	48			40	53			13
F	1					97		8	9	330	400	420			61	81			70	90			20
F	1					71				230	230	265
F	1					80		3		406	465	495			57	87			59	89			30
F	1					78		25		65	145	192			67	114			80	127			47
F	1					95	1	18	10	299	318	359			13	54			19	60			41
F	1					73	0	20	7	138	155	165			94	104			17	27			10
F	1	3	1	1		89	0	8	10	135	255	265			91	101			120	130			10
F	1	0	0	0		84	0	2		265	630	648			330	348			365	383			18
F	1	6	1	2		71	1	14	8	77	191	207			106	122			114	130			16
F	1	3	1	1		84	0	8	10	135	255	265			91	101			120	130			10
F	1	0	0	0		71	0	2		265	630	648			330	348			365	383			18
F	1	6	1	2		78	1	14	8	77	191	207			106	122			114	130			16
F	1	0	0	0		76	0	14	9	40	93	125			38	70			53	85			32
F	1	2	0	0		64	0	7	7	410	480	500			50	70			70	90			20
F	1	4	1	1		61	0	15		295	385	487			70	172			90	192			102
F	1	3	1	1		61	0	15	8	70	225	240			142	157			155	170			15
F	1	2	0	0		74	0	14	6	352	440	459			83	102			88	107			19
F	1	2	0	0		75	1	8	10	60	180	209			103	132			120	149			29
F	1	3	1	1		83	1			507	545	575			27	57			38	68			30
F	1	6	1	2		84	2	11	9	230	350	372			96	118			120	142			22
F	1					57	0	22	6	63	185	215			109	139			122	152			30
B	1	6	1	2		81	1		8	63	133	145	153	195	49	61	69	111	70	82	90	132	12	8	42
B	1	3	1	1		57	0	9	9	300	380	393	417	417	252	265	289	289	80	93	117	117	13	24	0
B	1	3	1	1		57	1	11	5	58	204	208	221	223	118	122	135	137	146	150	163	165	4	13	2
B	1	5	1	1		66	0	12	3	915	1042	1050	1060	1120	111	119	129	189	127	135	145	205	8	10	60
B	1	1	0	0		79	0	10	10	55	145	155	163	163	62	72	80	80	90	100	108	108	10	8	0
B	1	6	1	2		70	1	12	6	240	335	356	376	392	81	102	122	138	95	116	136	152	21	20	16
B	1	3	1	1		56	1	16	6	278	310	320	335	342	26	36	51	58	32	42	57	64	10	15	7
B	1	3	1	1		77	1	12	5						72	84	117	159	96	108	141	183	12	33	42
B	1	4	1	1		82			7	194	245	248	273	283	37	40	65	75	51	54	79	89	3	25	10
B	1	3	1	1		67	1	16	10	65	150	165	187	255	66	81	103	171	85	100	122	190	15	22	68
B	1	5	1	1		42	1	16	7						90	105	118	125	93	108	121	128	15	13	7
B	1	3	1	1		84	1	21	4	1338	1383	1391	1405	1426	27	35	49	70	45	53	67	88	8	14	21
B	1	2	0	0		62	1	14	7	559	600	611	630	640	15	26	45	55	41	52	71	81	11	19	10
B	1	3	1	1		74	2	21							75	85	108	115	100	110	133	140	10	23	7
B	1	1	0	0		52	1	21	7	60	130	135	154	160	58	63	82	88	70	75	94	100	5	19	6
B	1	0	0	0		77	1	5	9	45	165	171	190	196	68	74	93	99	120	126	145	151	6	19	6
B	1	6	1	2		82	1	16	4	39	170	188	198	233	114	132	142	177	131	149	159	194	18	10	35
B	1	1	0	0		59	1	9	7	60	112	125	147	172	36	49	71	96	52	65	87	112	13	22	25
B	1	5	1	1		60	1	10	7	434	498	504	525		47	53	74		64	70	91		6	21
B	1	1	0	0		69	1	5	8	48	140	153			84	97			92	105			13
B	1	6	1	2		85	2	16	5	45	115	128	165	210	60	73	110	155	70	83	120	165	13	37	45
B	1	2	0	0		71	1	5	7	367	475	485			79	89			108	118			10
B	1	3	1	1		71	1	5	8	54	152	168	192	201					98	114	138	147	16	24	9
B	1	6	1	2		77	1	16	3	101	170	180	192	247	49	59	71	126	69	79	91	146	10	12	55
B	1	6	1	2		84	1	10	8	330	395	430	442	453	217	252	264	275	65	100	112	123	35	12	11
B	1	1	0	0		70	0	20	8	100	200	210	230	240					100	110	130	140	10	20	10
B	1					59	0	21	7	67	120	133	144	152	51	64	75	83	53	66	77	85	13	11	8
B	1	0	0	0		75	0	16	10	46	130	145	154	165	70	85	94	105	84	99	108	119	15	9	11
B	1	3	1	1		80	1	24	5	63	155	163	176	183	70	78	91	98	92	100	113	120	8	13	7
B	1	5	1	1		87	1	21	7	113	195	210	229	237	68	83	102	110	82	97	116	124	15	19	8
B	1	1	0	0		74	1	16	8	97	185	195	209	215	68	78	92	98	88	98	112	118	10	14	6
B	1	5	1	1		86	1	5	7	134	230	244	267		71	85	108		96	110	133		14	23
B	1	1	0	0		55	1	0	7						346	358	383	388	145	157	182	187	12	25	5
B	1	1	0	0		63	1	5	7	298	435	445	494	535	107	117	166	207	137	147	196	237	10	49	41
B	1	3	1	1		67	3	5	10	259	345	351	367	374	74	80	96	103	86	92	108	115	6	16	7
B	1	6	1	2		59	0		6	155	275	284	300	305	109	118	134	139	120	129	145	150	9	16	5
B	1	6	1	2		77		10	8	105	225	235	260	268					120	130	155	163	10	25	8
B	1	0	0	0		29	0	16	7	41	135	146	160	172	89	100	114	126	94	105	119	131	11	14	12
B	1	4	1	1		56	1	21	2		170	194	216	247	117	141	163	194	686	710	732	763	24	22	31
B	1					65	1	5	8	52	140	152	194	204	75	87	129	139	88	100	142	152	12	42	10
B	1	6	1	2		82	1	16	6	175	265	280			87	102			90	105			15
B	1	1	0	0		64	0	12	9	67	143	156	172	172	61	74	90	90	76	89	105	105	13	16	0
B	1	2	0	0		70	1	16	8	381	520	528	555	570	103	111	138	153	139	147	174	189	8	27	15
B	1	1	0	0		72		16	8						85	96	106	113	108	119	129	136	11	10	7
B	1	6	1	2		62	2	5	8	180	180	200	222	230	128	148	170	178	0	20	42	50	20	22	8
B	1	3	1	1		57	1	16	9						291	298	310	324	138	145	157	171	7	12	14
B	1	5	1	1		53	2	21	3						58	66	81	90	78	86	101	110	8	15	9
B	1	6	1	2		82			5	117	185	212	236		45	72	96		68	95	119		27	24
B	1	2	0	0		51	0	15	8	42	125	157	175	180	62	94	112	117	83	115	133	138	32	18	5
B	1	4	1	1		84	1	5	8	340	435	457	487	510	76	98	128	151	95	117	147	170	22	30	23
B	1	3	1	1		98	1	9	9	45	135	150	185	195	80	95	130	140	90	105	140	150	15	35	10
B	1	1	0	0		85	1	16	8						92	99	109	115	99	106	116	122	7	10	6
B	1	5	1	1		86	1	21	8	138	220	231	255	279	74	85	109	133	82	93	117	141	11	24	24
B	1	2	0	0		60	1	9	9	44	75	85	90	101	12	22	27	38	31	41	46	57	10	5	11
B	1	3	1	1		58	2	16	3	311	360	370	385	395	26	36	51	61	49	59	74	84	10	15	10
B	1	6	1	2		75	1	16	9	207	320	330	360		88	98	128		113	123	153		10	30
B	1	3	1	1		57	1	13		52		235	300	320		153	218	238		183	248	268		65	20
B	1	1	0	0		74		0	7	21	85	91	105	109	52	58	72	76	64	70	84	88	6	14	4
B	1	0	0	0		73	1	16	9	41	95	115	130	136	40	60	75	81	54	74	89	95	20	15	6
B	1	3	1	1		62	1	10	4	735	825	833	913	915	60	68	148	150	90	98	178	180	8	80	2
B	1	4	1	1		70	1	5	9	390	623	631	641	652	226	234	244	255	233	241	251	262	8	10	11
B	1	1	0	0		58	1	10	10	95	165	173	184	193	59	67	78	87	70	78	89	98	8	11	9
B	1	2	0	0		79		16	7	274	315	320	340	368	11	16	36	64	41	46	66	94	5	20	28
B	1	3	1	1		72	1	13	7						329	339	368	375	68	78	107	114	10	29	7
B	1	1	0	0		31	1	5	2	709	755	761	779	785	20	26	54	60	46	52	70	76	6	18	6
B	1	1	0	0		76	1	5	8	171	280	295	315	337	80	95	115	137	109	124	144	166	15	20	22
B	1	5	1	1		74	1	27	9	48	155	160	190	195	87	92	122	127	107	112	142	147	5	30	5
B	1	3	1	1		88	2	0	10	320	435	450			89	104			115	130			15
B	1	2	0	0		79	1	0	9	223	290	300	320	375	54	64	84	139	67	77	97	152	10	20	55
B	1	6	1	2		77	1	7		61	114	130	155	165	38	54	79	89	53	69	94	104	16	25	10
B	1	4	1	1		77	1	10	8	275	355	360	385	390	70	75	100	105	80	85	110	115	5	25	5
B	1	6	1	2		40	1		3	663		730	745	751		174	189	195		67	82	88		15	6
B	1	3	1	1		78	1	10	8	1611	1725	1747			64	86			114	136			22
B	1	4	1	1		69	1	16	6	383	500	512	537	539	104	116	141	143	117	129	154	156	12	25	2
B	1	6	1	2		89	2	21	6	736	780	790	810	813	26	36	56	59	44	54	74	77	10	20	3
B	1	3	1	1		88	2	7	9	86	180	188	209	215	78	86	107	113	94	102	123	129	8	21	6
B	1	6	1	2		74	1	16	8	349	480	495	555	563	96	111	171	179	131	146	206	214	15	60	8
B	1					74	1	8	8	140	380	400		403	209	229		232	240	260		263	20
B	1	6	1	2		91	1	12	10	46	155	177	190	195	32	54	67	72	109	131	144	149	22	13	5
B	1	6	1	2		95	1	21	8	423	695	705	725	748	99	109	129	152	272	282	302	325	10	20	23
B	1	0	0	0		55	1	16	10	56	145	155	175	208	74	84	104	137	89	99	119	152	10	20	33
B	1	2	0	0		89	1	8	7	763		860	885	885		59	84	84		97	122	122		25	0
B	1	6	1	2		84	1	12	9	812		890	920	930		70	100	110		78	108	118		30	10
B	1	1	0	0		24	0	11	3	1116		1195	1219	1222		33	57	60		79	103	106		24	3
B	1	4	1	1		26	2	8	9	74		190				110				116
B	1	4	1	1		68	1	7	10	160		135	229	273							69	113		96	44
B	1	6	1	2		89		17	10	60
B	1	2	0	0		68	1	7	9	518		665	701	735		123	159	193		147	183	217		36	34
B	1	1	0	0		85	1			249		409				78				160
B	1	3	1	1		92	1	15	9	97		240				121				143
B	1	1	0	0		55			6	733		750	779	799						17	46	66		29	20
B	1	3	1	1		72	1	18	7	440		545	565	573		66	86	94		105	125	133		20	8
B	1	6	1	2		73	1	22	6	85		160	174	202		40	54	82		75	89	117		14	28
B	1	3	1	1		87	1	6	5							120				164
B	1	1	0	0		58	0	8	9	721		800	824	860		67	91	127		79	103	139		24	36
B	1	4	1	1		88	2	14	9	473		565	608	609		63	106	107		92	135	136		43	1
B	1	0	0	0		21	0	13		110		200	219	219		74	93	93		90	109	109		19	0
B	1	4	1	1		86	1	11	10	206		270	306	306		45	81	81		64	100	100		36	0
B	1	6	1	2		85	1	7	10	51		150	183	183						99	132	132		33	0
B	1	4	1	1		73	1	9		245		425	454	454		147	176	176		180	209	209		29	0
B	1	3	1	1		80	1	13	9	1136		1210	1235	1251		49	74	90		74	99	115		25	16
B	1	4	1	1		84	1	20		146		235	261	261		80	106	106		89	115	115		26	0
B	1	2	0	0		61	1	14	8	200	310	325	335	340	89	104	114	119	110	125	135	140	15	10	5
B	1	2	0	0		82	1	7	10	269	325	335	360	385	97	107	132	157	56	66	91	116	10	25	25
B	1	3	1	1		26	1	12	5	62	150	167	178	185	77	94	105	112	88	105	116	123	17	11	7
B	1	3	1	1		84	1	9	6	316	373	385	455	462	47	59	129	136	57	69	139	146	12	70	7
B	1	4	1	1		86	1	10	10	92	145	155	188	194	45	55	88	94	53	63	96	102	10	33	6
B	1	2	0	0		86	1	11	8	148	210	215	250		51	56	91		62	67	102		5	35
B	1	3	1	1		79	1	8	6	849	915	932	943	951	59	76	87	95	66	83	94	102	17	11	8
B	1	2	0	0		77	1	21	7	576	607	617	634	640	125	135	152	158	31	41	58	64	10	17	6
B	1	2	0	0		62	1	31	4	280	290	305	318	324	242	257	270	276	10	25	38	44	15	13	6
B	1	6	1	2		70	1	6	8						157	170	190	234	334	347	367	411	13	20	44
B	1	5	1	1		89	1	21	8	237	327	342	377	382	77	92	127	132	90	105	140	145	15	35	5
B	1	5	1	1		76	1	14	10	876	965	988	1005	1009	293	316	333	337	89	112	129	133	23	17	4
B	1	3	1	1		52	1	21	5						93	106	123	131	137	150	167	175	13	17	8
B	1	3	1	1		70	1	16	5	123	235	248	270	290	89	102	124	144	112	125	147	167	13	22	20
B	1	4	1	1		59	1	21	9	1449	1592	1597	1621	1627	43	48	72	77	143	148	172	177	5	24	5
B	1	2	0	0		90	2	14	10	56	117	122	238	245	44	49	165	172	61	66	182	189	5	116	7
B	1	3	1	1		87	1	12	5	130	220	235	282	288	85	100	147	153	90	105	152	158	15	47	6
B	1	2	0	0		72	1	13	9	498	610	636	640		87	113	117		112	138	142		26	4
B	1	3	1	1		86	1	3	4	76		160	175	192		74	89	106		84	99	116		15	17
B	1	2	0	0		44	1	0	4	74		190	214	222		44	68	76		116	140	148		24	8
